# Supplementary material for: 2-Meth­oxy-3,4-diphenyl­phenol
Source: Acta Crystallogr Sect E Struct Rep Online. 2009 Dec 9;66(Pt 1):o72. doi: 10.1107/S1600536809050855 (PMC2980045; doi:10.1107/S1600536809050855)
Supplement: Supplementary file 1 [file e-66-00o72-sup1.cif]

##############################################################################
###                                                                        ###
###        Electronic paper (Acta Crystallographica Section E)             ###
###                                                                        ###
##############################################################################
#                                                                            #
# This CIF contains the data in a paper accepted for publication in Acta     #
# Crystallographica Section E. It conforms to the requirements of Notes      #
# for Authors for Section E, and has been peer reviewed under the auspices   #
# of the IUCr Commission on Journals.                                        #
#                                                                            #
# Full details of the Crystallographic Information File format               #
# are given in the paper "The Crystallographic Information File (CIF):       #
# a New Standard Archive File for Crystallography" by S. R. Hall, F. H.      #
# Allen and I. D. Brown [Acta Cryst. (1991), A47, 655-685].                  #
#                                                                            #
# The current version of the core CIF dictionary is obtainable from          #
# ftp://ftp.iucr.org/pub/cif_core.dic. The current version number is 2.4.    #
#                                                                            #
# Software is freely available for graphical display of the structure(s) in  #
# this CIF.  For information consult the CIF home page http://www.iucr.org/  #
# cif/home.html                                                              #
#                                                                            #
# This file may be used for bona fide research purposes within the           #
# scientific community so long as proper attribution is given to the journal # 
# article from which it was obtained.                                        #
#                                                                            #
##############################################################################
                                             
data_global
_audit_creation_method
;
manual editing of the CIF file
created by SHELXTL Ver. 6.10
and processed with modiCIfer-03272007.
;
_journal_date_recd_electronic     2009-11-12
_journal_date_accepted     2009-11-25
_journal_name_full     'Acta Crystallographica, Section E'
_journal_year     2010
_journal_volume     66
_journal_issue      1
_journal_page_first     o72
_journal_page_last     o72
_journal_paper_category     QO
_journal_coeditor_code     TK2575
_publ_contact_author_name
;
Guzei, Ilia A.
;
_publ_contact_author_address
;
Department of Chemistry
University of Wisconsin-Madison
1101 University Ave
Madison, WI  53706
USA
;
_publ_contact_author_email     iguzei@chem.wisc.edu
_publ_contact_author_fax     '608-262-0381'
_publ_contact_author_phone     '608-263-4694'
_publ_section_title
;
2-Methoxy-3,4-diphenylphenol
;
loop_
    _publ_author_name
    _publ_author_address
    'Guzei, Ilia A.'
;
Department of Chemistry
University of Wisconsin-Madison
1101 University Ave
Madison, WI 53706
USA
;
    'Annamalai, Senthilvelan'
;
Department of Chemistry
University of Wisconsin-Madison
1101 University Ave
Madison, WI 53706
USA
;
    'Zimmerman, Howard E.'
;
Department of Chemistry
University of Wisconsin-Madison
1101 University Ave
Madison, WI 53706
USA
;
data_I
_chemical_name_systematic
;
2-Methoxy-3,4-diphenylphenol
;
_chemical_name_common     ?
_chemical_formula_moiety     'C19 H16 O2'
_chemical_formula_sum     'C19 H16 O2'
_chemical_formula_iupac     'C19 H16 O2'
_chemical_formula_weight     276.32
_chemical_melting_point     ?
_symmetry_cell_setting     monoclinic
_symmetry_space_group_name_H-M     'P 21/c'
_symmetry_space_group_name_Hall     '-P 2ybc'
loop_
    _symmetry_equiv_pos_as_xyz
    'x, y, z'
    '-x, y+1/2, -z+1/2'
    '-x, -y, -z'
    'x, -y-1/2, z-1/2'
_cell_length_a     14.312(3)
_cell_length_b     6.2585(14)
_cell_length_c     17.167(4)
_cell_angle_alpha     90
_cell_angle_beta     102.930(7)
_cell_angle_gamma     90
_cell_volume     1498.7(6)
_cell_formula_units_Z     4
_cell_measurement_reflns_used     999
_cell_measurement_theta_min     2.4
_cell_measurement_theta_max     25.0
_cell_measurement_temperature     300(2)
_exptl_crystal_description     block
_exptl_crystal_colour     colourless
_exptl_crystal_size_max     0.36
_exptl_crystal_size_mid     0.30
_exptl_crystal_size_min     0.28
_exptl_crystal_density_diffrn     1.225
_exptl_crystal_density_meas     ?
_exptl_crystal_density_method     'not measured'
_exptl_crystal_F_000     584
_exptl_absorpt_coefficient_mu     0.078
_exptl_absorpt_correction_type     'multi-scan'
_exptl_absorpt_process_details
;
(SADABS; Bruker, 2007)
;
_exptl_absorpt_correction_T_min     0.972
_exptl_absorpt_correction_T_max     0.978
_exptl_special_details
;
;
_diffrn_ambient_temperature     300(2)
_diffrn_radiation_type     Mo-K\a
_diffrn_radiation_wavelength     0.71073
_diffrn_radiation_source     'micro-focus sealed tube'
_diffrn_radiation_monochromator     'doubly curved silicon crystal'
_diffrn_measurement_device_type     'Bruker SMART X2S'
_diffrn_measurement_method     '\w scans'
_diffrn_detector_area_resol_mean     ?
_diffrn_reflns_number     13658
_diffrn_reflns_av_R_equivalents     0.040
_diffrn_reflns_av_sigmaI/netI     0.029
_diffrn_reflns_theta_min     2.4
_diffrn_reflns_theta_max     25.0
_diffrn_reflns_theta_full     25.0
_diffrn_measured_fraction_theta_max     0.999
_diffrn_measured_fraction_theta_full     0.999
_diffrn_reflns_limit_h_min     -17
_diffrn_reflns_limit_h_max     17
_diffrn_reflns_limit_k_min     -7
_diffrn_reflns_limit_k_max     7
_diffrn_reflns_limit_l_min     -20
_diffrn_reflns_limit_l_max     20
_refine_special_details
;
Refinement of <i>F</i>^2^ against ALL reflections. The weighted <i>R</i>-factor
<i>wR</i> and goodness of fit <i>S</i> are based on <i>F</i>^2^, conventional
<i>R</i>-factors <i>R</i> are based on <i>F</i>, with <i>F</i> set to zero for
negative <i>F</i>^2^. The threshold expression of <i>F</i>^2^ >
\s(<i>F</i>^2^) is used only for calculating <i>R</i>-factors(gt) <i>etc</i>.
and is not relevant to the choice of reflections for refinement.
<i>R</i>-factors based on <i>F</i>^2^ are statistically about twice as large
as those based on <i>F</i>, and <i>R</i>- factors based on ALL data will be
even larger.
;
_reflns_number_total     2645
_reflns_number_gt     1897
_reflns_threshold_expression     I>2\s(I)
_refine_ls_structure_factor_coef     Fsqd
_refine_ls_matrix_type     full
_refine_ls_R_factor_all     0.063
_refine_ls_R_factor_gt     0.039
_refine_ls_wR_factor_gt     0.114
_refine_ls_wR_factor_ref     0.129
_refine_ls_goodness_of_fit_ref     1.01
_refine_ls_restrained_S_all     1.01
_refine_ls_number_reflns     2645
_refine_ls_number_parameters     192
_refine_ls_number_restraints     0
_refine_ls_hydrogen_treatment     constr
_refine_ls_weighting_scheme     calc
_refine_ls_weighting_details
                 'calc w=1/[\s^2^(Fo^2^)+(0.0877P)^2^] where P=(Fo^2^+2Fc^2^)/3'
_atom_sites_solution_hydrogens     geom
_atom_sites_solution_primary     direct
_atom_sites_solution_secondary     difmap
_refine_ls_shift/su_max     ?
_refine_ls_shift/su_max_lt     0.001
_refine_ls_shift/su_mean     0.000
_refine_diff_density_max     0.16
_refine_diff_density_min     -0.19
_refine_ls_extinction_method     none
_refine_ls_extinction_coef     ?
loop_
    _atom_type_symbol
    _atom_type_description
    _atom_type_scat_dispersion_real
    _atom_type_scat_dispersion_imag
    _atom_type_scat_source
    'C' 'C' 0.0033 0.0016
                         'International Tables Vol C Tables 4.2.6.8 and 6.1.1.4'
    'H' 'H' 0.0000 0.0000
                         'International Tables Vol C Tables 4.2.6.8 and 6.1.1.4'
    'O' 'O' 0.0106 0.0060
                         'International Tables Vol C Tables 4.2.6.8 and 6.1.1.4'
_computing_data_collection     'GIS (Bruker, 2009)'
_computing_cell_refinement     'SAINT (Bruker, 2007)'
_computing_data_reduction     'SAINT (Bruker, 2007)'
_computing_structure_solution     'SHELXTL (Sheldrick, 2008)'
_computing_structure_refinement
          'SHELXTL (Sheldrick, 2008) and OLEX2 (Dolomanov <i>et al.</i>,  2009)'
_computing_molecular_graphics     'SHELXTL (Sheldrick, 2008)'
_computing_publication_material
                      'local programs (Guzei, 2007) and publCIF (Westrip, 2009)'
loop_
    _atom_site_type_symbol
    _atom_site_label
    _atom_site_fract_x
    _atom_site_fract_y
    _atom_site_fract_z
    _atom_site_U_iso_or_equiv
    _atom_site_adp_type
    _atom_site_calc_flag
    _atom_site_refinement_flags
    _atom_site_occupancy
    _atom_site_disorder_assembly
    _atom_site_disorder_group
    O O1 0.40221(7) 0.44465(18) 0.45356(6) 0.0466(3) Uani d . 1 . .
    O O2 0.55156(8) 0.1831(2) 0.44401(8) 0.0630(4) Uani d . 1 . .
    H H2 0.5431 0.2608 0.4803 0.095 Uiso calc R 1 . .
    C C1 0.39866(10) 0.3357(2) 0.38259(9) 0.0388(4) Uani d . 1 . .
    C C2 0.47494(10) 0.2000(3) 0.38019(10) 0.0443(4) Uani d . 1 . .
    C C3 0.47283(12) 0.0780(3) 0.31276(11) 0.0501(5) Uani d . 1 . .
    H H3 0.5228 -0.0155 0.3110 0.060 Uiso calc R 1 . .
    C C4 0.39596(11) 0.0956(3) 0.24786(10) 0.0453(4) Uani d . 1 . .
    H H4 0.3945 0.0107 0.2031 0.054 Uiso calc R 1 . .
    C C5 0.32054(10) 0.2373(2) 0.24768(9) 0.0388(4) Uani d . 1 . .
    C C6 0.32128(10) 0.3600(2) 0.31656(9) 0.0352(4) Uani d . 1 . .
    C C7 0.35107(16) 0.3378(4) 0.50515(13) 0.0751(6) Uani d . 1 . .
    H H7A 0.2843 0.3301 0.4795 0.113 Uiso calc R 1 . .
    H H7C 0.3586 0.4158 0.5543 0.113 Uiso calc R 1 . .
    H H7B 0.3761 0.1960 0.5162 0.113 Uiso calc R 1 . .
    C C8 0.24411(10) 0.2612(3) 0.17289(10) 0.0413(4) Uani d . 1 . .
    C C9 0.22906(13) 0.4551(3) 0.13291(11) 0.0532(5) Uani d . 1 . .
    H H9 0.2650 0.5736 0.1542 0.064 Uiso calc R 1 . .
    C C10 0.16117(15) 0.4750(4) 0.06154(12) 0.0648(6) Uani d . 1 . .
    H H10 0.1522 0.6063 0.0355 0.078 Uiso calc R 1 . .
    C C11 0.10739(14) 0.3023(4) 0.02930(12) 0.0668(6) Uani d . 1 . .
    H H11 0.0620 0.3157 -0.0185 0.080 Uiso calc R 1 . .
    C C12 0.12096(13) 0.1098(4) 0.06801(13) 0.0660(6) Uani d . 1 . .
    H H12 0.0843 -0.0074 0.0463 0.079 Uiso calc R 1 . .
    C C13 0.18878(12) 0.0874(3) 0.13916(11) 0.0532(5) Uani d . 1 . .
    H H13 0.1974 -0.0447 0.1646 0.064 Uiso calc R 1 . .
    C C14 0.24119(10) 0.5068(2) 0.32365(9) 0.0368(4) Uani d . 1 . .
    C C15 0.25989(12) 0.7172(3) 0.34987(10) 0.0464(4) Uani d . 1 . .
    H H15 0.3223 0.7691 0.3600 0.056 Uiso calc R 1 . .
    C C16 0.18630(14) 0.8488(3) 0.36086(11) 0.0580(5) Uani d . 1 . .
    H H16 0.1996 0.9883 0.3785 0.070 Uiso calc R 1 . .
    C C17 0.09338(14) 0.7743(3) 0.34579(12) 0.0634(5) Uani d . 1 . .
    H H17 0.0441 0.8626 0.3538 0.076 Uiso calc R 1 . .
    C C18 0.07375(12) 0.5682(3) 0.31880(12) 0.0577(5) Uani d . 1 . .
    H H18 0.0110 0.5179 0.3081 0.069 Uiso calc R 1 . .
    C C19 0.14693(11) 0.4360(3) 0.30755(10) 0.0456(4) Uani d . 1 . .
    H H19 0.1328 0.2975 0.2889 0.055 Uiso calc R 1 . .
loop_
    _atom_site_aniso_label
    _atom_site_aniso_U_11
    _atom_site_aniso_U_22
    _atom_site_aniso_U_33
    _atom_site_aniso_U_12
    _atom_site_aniso_U_13
    _atom_site_aniso_U_23
    O1 0.0403(6) 0.0606(8) 0.0379(6) -0.0037(5) 0.0068(5) -0.0070(5)
    O2 0.0436(7) 0.0751(10) 0.0632(9) 0.0138(6) -0.0030(6) -0.0042(7)
    C1 0.0354(8) 0.0435(9) 0.0389(9) -0.0043(6) 0.0114(7) -0.0017(7)
    C2 0.0323(8) 0.0502(10) 0.0499(10) 0.0019(7) 0.0081(7) 0.0050(8)
    C3 0.0415(9) 0.0498(11) 0.0617(12) 0.0109(7) 0.0172(8) 0.0012(8)
    C4 0.0473(9) 0.0456(10) 0.0466(10) 0.0035(7) 0.0184(8) -0.0033(8)
    C5 0.0401(8) 0.0402(9) 0.0387(9) -0.0003(6) 0.0141(7) 0.0010(7)
    C6 0.0315(7) 0.0378(8) 0.0377(9) -0.0010(6) 0.0106(6) 0.0030(7)
    C7 0.0934(15) 0.0886(16) 0.0522(12) -0.0144(12) 0.0352(11) -0.0028(11)
    C8 0.0425(8) 0.0460(10) 0.0377(9) 0.0045(7) 0.0138(7) -0.0020(7)
    C9 0.0626(11) 0.0505(11) 0.0455(10) 0.0042(8) 0.0099(8) 0.0000(8)
    C10 0.0763(14) 0.0673(13) 0.0487(12) 0.0224(11) 0.0096(10) 0.0073(10)
    C11 0.0560(11) 0.0907(16) 0.0481(12) 0.0149(11) -0.0003(9) -0.0069(11)
    C12 0.0487(10) 0.0768(15) 0.0670(14) -0.0026(9) 0.0013(9) -0.0157(11)
    C13 0.0493(10) 0.0531(11) 0.0555(11) -0.0016(8) 0.0082(8) -0.0036(9)
    C14 0.0367(8) 0.0420(9) 0.0320(8) 0.0018(6) 0.0081(6) -0.0003(7)
    C15 0.0510(9) 0.0437(10) 0.0446(10) -0.0018(7) 0.0111(7) 0.0000(8)
    C16 0.0765(13) 0.0435(11) 0.0527(11) 0.0110(9) 0.0116(10) -0.0052(9)
    C17 0.0588(11) 0.0742(14) 0.0566(12) 0.0296(10) 0.0112(9) -0.0059(10)
    C18 0.0369(9) 0.0767(14) 0.0582(12) 0.0099(8) 0.0075(8) -0.0063(10)
    C19 0.0365(8) 0.0506(10) 0.0489(10) 0.0018(7) 0.0075(7) -0.0051(8)
_geom_special_details
;
All e.s.d.'s (except the e.s.d. in the dihedral angle between two l.s. planes)
are estimated using the full covariance matrix. The cell e.s.d.'s are taken
into account individually in the estimation of e.s.d.'s in distances, angles
and torsion angles; correlations between e.s.d.'s in cell parameters are only
used when they are defined by crystal symmetry. An approximate (isotropic)
treatment of cell e.s.d.'s is used for estimating e.s.d.'s involving l.s.
planes.
;
loop_
    _geom_bond_atom_site_label_1
    _geom_bond_atom_site_label_2
    _geom_bond_site_symmetry_2
    _geom_bond_distance
    _geom_bond_publ_flag
    O1 C1 . 1.3871(18) ?
    O1 C7 . 1.434(2) ?
    O2 C2 . 1.3698(19) ?
    O2 H2 . 0.8200 ?
    C1 C2 . 1.391(2) ?
    C1 C6 . 1.405(2) ?
    C2 C3 . 1.382(2) ?
    C3 C4 . 1.384(2) ?
    C3 H3 . 0.9300 ?
    C4 C5 . 1.397(2) ?
    C4 H4 . 0.9300 ?
    C5 C6 . 1.408(2) ?
    C5 C8 . 1.496(2) ?
    C6 C14 . 1.495(2) ?
    C7 H7A . 0.9600 ?
    C7 H7C . 0.9600 ?
    C7 H7B . 0.9600 ?
    C8 C9 . 1.387(2) ?
    C8 C13 . 1.393(2) ?
    C9 C10 . 1.389(3) ?
    C9 H9 . 0.9300 ?
    C10 C11 . 1.370(3) ?
    C10 H10 . 0.9300 ?
    C11 C12 . 1.368(3) ?
    C11 H11 . 0.9300 ?
    C12 C13 . 1.387(3) ?
    C12 H12 . 0.9300 ?
    C13 H13 . 0.9300 ?
    C14 C19 . 1.388(2) ?
    C14 C15 . 1.398(2) ?
    C15 C16 . 1.383(2) ?
    C15 H15 . 0.9300 ?
    C16 C17 . 1.378(3) ?
    C16 H16 . 0.9300 ?
    C17 C18 . 1.378(3) ?
    C17 H17 . 0.9300 ?
    C18 C19 . 1.382(2) ?
    C18 H18 . 0.9300 ?
    C19 H19 . 0.9300 ?
loop_
    _geom_angle_atom_site_label_1
    _geom_angle_atom_site_label_2
    _geom_angle_atom_site_label_3
    _geom_angle_site_symmetry_1
    _geom_angle_site_symmetry_3
    _geom_angle
    _geom_angle_publ_flag
    C1 O1 C7 . . 112.95(13) ?
    C2 O2 H2 . . 109.5 ?
    O1 C1 C2 . . 116.83(13) ?
    O1 C1 C6 . . 121.54(13) ?
    C2 C1 C6 . . 121.63(14) ?
    O2 C2 C3 . . 119.41(14) ?
    O2 C2 C1 . . 121.10(15) ?
    C3 C2 C1 . . 119.49(15) ?
    C2 C3 C4 . . 119.66(15) ?
    C2 C3 H3 . . 120.2 ?
    C4 C3 H3 . . 120.2 ?
    C3 C4 C5 . . 121.82(16) ?
    C3 C4 H4 . . 119.1 ?
    C5 C4 H4 . . 119.1 ?
    C4 C5 C6 . . 118.94(14) ?
    C4 C5 C8 . . 118.79(14) ?
    C6 C5 C8 . . 122.20(13) ?
    C1 C6 C5 . . 118.38(13) ?
    C1 C6 C14 . . 118.76(13) ?
    C5 C6 C14 . . 122.79(13) ?
    O1 C7 H7A . . 109.5 ?
    O1 C7 H7C . . 109.5 ?
    H7A C7 H7C . . 109.5 ?
    O1 C7 H7B . . 109.5 ?
    H7A C7 H7B . . 109.5 ?
    H7C C7 H7B . . 109.5 ?
    C9 C8 C13 . . 117.81(16) ?
    C9 C8 C5 . . 120.99(15) ?
    C13 C8 C5 . . 121.14(15) ?
    C8 C9 C10 . . 121.06(18) ?
    C8 C9 H9 . . 119.5 ?
    C10 C9 H9 . . 119.5 ?
    C11 C10 C9 . . 120.29(19) ?
    C11 C10 H10 . . 119.9 ?
    C9 C10 H10 . . 119.9 ?
    C12 C11 C10 . . 119.52(18) ?
    C12 C11 H11 . . 120.2 ?
    C10 C11 H11 . . 120.2 ?
    C11 C12 C13 . . 120.80(19) ?
    C11 C12 H12 . . 119.6 ?
    C13 C12 H12 . . 119.6 ?
    C12 C13 C8 . . 120.53(17) ?
    C12 C13 H13 . . 119.7 ?
    C8 C13 H13 . . 119.7 ?
    C19 C14 C15 . . 118.20(14) ?
    C19 C14 C6 . . 121.10(14) ?
    C15 C14 C6 . . 120.66(13) ?
    C16 C15 C14 . . 120.53(16) ?
    C16 C15 H15 . . 119.7 ?
    C14 C15 H15 . . 119.7 ?
    C17 C16 C15 . . 120.36(17) ?
    C17 C16 H16 . . 119.8 ?
    C15 C16 H16 . . 119.8 ?
    C18 C17 C16 . . 119.70(16) ?
    C18 C17 H17 . . 120.2 ?
    C16 C17 H17 . . 120.2 ?
    C17 C18 C19 . . 120.23(17) ?
    C17 C18 H18 . . 119.9 ?
    C19 C18 H18 . . 119.9 ?
    C18 C19 C14 . . 120.97(16) ?
    C18 C19 H19 . . 119.5 ?
    C14 C19 H19 . . 119.5 ?
loop_
    _geom_torsion_atom_site_label_1
    _geom_torsion_atom_site_label_2
    _geom_torsion_atom_site_label_3
    _geom_torsion_atom_site_label_4
    _geom_torsion_site_symmetry_1
    _geom_torsion_site_symmetry_2
    _geom_torsion_site_symmetry_3
    _geom_torsion_site_symmetry_4
    _geom_torsion
    _geom_torsion_publ_flag
    C7 O1 C1 C2 . . . . -94.89(18) ?
    C7 O1 C1 C6 . . . . 84.55(18) ?
    O1 C1 C2 O2 . . . . -2.8(2) ?
    C6 C1 C2 O2 . . . . 177.77(14) ?
    O1 C1 C2 C3 . . . . 176.31(14) ?
    C6 C1 C2 C3 . . . . -3.1(2) ?
    O2 C2 C3 C4 . . . . -179.50(15) ?
    C1 C2 C3 C4 . . . . 1.4(2) ?
    C2 C3 C4 C5 . . . . 1.3(3) ?
    C3 C4 C5 C6 . . . . -2.3(2) ?
    C3 C4 C5 C8 . . . . 174.84(15) ?
    O1 C1 C6 C5 . . . . -177.28(13) ?
    C2 C1 C6 C5 . . . . 2.1(2) ?
    O1 C1 C6 C14 . . . . -0.1(2) ?
    C2 C1 C6 C14 . . . . 179.32(14) ?
    C4 C5 C6 C1 . . . . 0.6(2) ?
    C8 C5 C6 C1 . . . . -176.46(13) ?
    C4 C5 C6 C14 . . . . -176.52(13) ?
    C8 C5 C6 C14 . . . . 6.5(2) ?
    C4 C5 C8 C9 . . . . -117.18(18) ?
    C6 C5 C8 C9 . . . . 59.8(2) ?
    C4 C5 C8 C13 . . . . 59.8(2) ?
    C6 C5 C8 C13 . . . . -123.15(17) ?
    C13 C8 C9 C10 . . . . -0.1(3) ?
    C5 C8 C9 C10 . . . . 177.00(16) ?
    C8 C9 C10 C11 . . . . 0.1(3) ?
    C9 C10 C11 C12 . . . . 0.1(3) ?
    C10 C11 C12 C13 . . . . -0.3(3) ?
    C11 C12 C13 C8 . . . . 0.4(3) ?
    C9 C8 C13 C12 . . . . -0.2(2) ?
    C5 C8 C13 C12 . . . . -177.25(16) ?
    C1 C6 C14 C19 . . . . -125.28(16) ?
    C5 C6 C14 C19 . . . . 51.8(2) ?
    C1 C6 C14 C15 . . . . 52.1(2) ?
    C5 C6 C14 C15 . . . . -130.82(16) ?
    C19 C14 C15 C16 . . . . 1.3(2) ?
    C6 C14 C15 C16 . . . . -176.18(15) ?
    C14 C15 C16 C17 . . . . -0.2(3) ?
    C15 C16 C17 C18 . . . . -0.7(3) ?
    C16 C17 C18 C19 . . . . 0.6(3) ?
    C17 C18 C19 C14 . . . . 0.5(3) ?
    C15 C14 C19 C18 . . . . -1.4(2) ?
    C6 C14 C19 C18 . . . . 176.05(15) ?
loop_
    _geom_hbond_atom_site_label_D
    _geom_hbond_atom_site_label_H
    _geom_hbond_atom_site_label_A
    _geom_hbond_site_symmetry_A
    _geom_hbond_distance_DH
    _geom_hbond_distance_HA
    _geom_hbond_distance_DA
    _geom_hbond_angle_DHA
    O2 H2 O1 3_666 0.82 2.21 2.9043(18) 142
