# Supplementary material for: 2-Meth­oxy-3,4-diphenyl­phenol
Source: Acta Crystallogr Sect E Struct Rep Online. 2009 Dec 9;66(Pt 1):o72. doi: 10.1107/S1600536809050855 (PMC2980045; doi:10.1107/S1600536809050855)
Supplement: Supplementary file 2 [file e-66-00o72-Isup2.hkl]

# 
# h,k,l, Fc-squared, Fo-squared, sigma(Fo-squared) and status flag 
# 
data_I
_shelx_title ' 15_ZIMMERMAN IN P2(1)/C' 
_shelx_refln_list_code          4 
_shelx_F_calc_maximum      128.82 
_exptl_crystal_F_000       584.00 
_reflns_d_resolution_high  0.8409 
 
loop_ 
 _symmetry_equiv_pos_as_xyz 
 'x, y, z' 
 '-x, y+1/2, -z+1/2' 
 '-x, -y, -z' 
 'x, -y-1/2, z-1/2' 
 
_cell_length_a    14.3121 
_cell_length_b     6.2585 
_cell_length_c    17.1667 
_cell_angle_alpha  90.000 
_cell_angle_beta  102.930 
_cell_angle_gamma  90.000 
 
_shelx_F_squared_multiplier     1.000 
 
loop_ 
 _refln_index_h 
 _refln_index_k 
 _refln_index_l 
 _refln_F_squared_calc 
 _refln_F_squared_meas 
 _refln_F_squared_sigma 
 _refln_observed_status 
   2   0   0     2412.73     2025.70     43.89 o 
   3   0   0     5220.83     4500.22     77.29 o 
   4   0   0     1849.45     1686.75     27.33 o 
   5   0   0        1.49        2.20      0.78 o 
   6   0   0     1039.09     1057.94     21.01 o 
   7   0   0       35.70       31.76      1.62 o 
   8   0   0       61.97       65.73      2.24 o 
   9   0   0       46.26       66.19      2.87 o 
  10   0   0        4.36        3.38      1.64 o 
  11   0   0       91.04       84.80      3.67 o 
  12   0   0      213.82      222.22      6.76 o 
  13   0   0      275.04      278.25      8.12 o 
  14   0   0      640.92      662.08     21.92 o 
  15   0   0      172.39      184.95      8.69 o 
  16   0   0        0.25        0.00      3.95 o 
   1   1   0     6678.35     6038.10     64.62 o 
   2   1   0     2880.37     2744.39     29.37 o 
   3   1   0      550.18      533.16      6.47 o 
   4   1   0       61.55       55.18      1.50 o 
   5   1   0     2206.34     2169.65     23.24 o 
   6   1   0       10.49        5.86      0.79 o 
   7   1   0       79.35       62.10      1.79 o 
   8   1   0        2.77        0.21      0.78 o 
   9   1   0       78.59       74.37      1.93 o 
  10   1   0      228.01      226.53      4.08 o 
  11   1   0      281.31      280.92      4.96 o 
  12   1   0      650.18      660.36     11.23 o 
  13   1   0      298.22      319.98      7.15 o 
  14   1   0      100.66      109.20      4.03 o 
  15   1   0        4.09        0.88      2.33 o 
  16   1   0        9.27        6.66      3.26 o 
   0   2   0       85.12       58.71      3.40 o 
   1   2   0      650.63      630.06      8.20 o 
   2   2   0       65.70       60.68      1.16 o 
   3   2   0      929.37      998.90     10.92 o 
   4   2   0       81.25       69.42      1.83 o 
   5   2   0     2370.76     2412.16     33.57 o 
   6   2   0        7.54        7.32      1.27 o 
   7   2   0        0.48        0.00      1.13 o 
   8   2   0       34.78       36.02      2.09 o 
   9   2   0      407.61      431.06      8.42 o 
  10   2   0        0.95        0.00      1.55 o 
  11   2   0      136.05      134.00      3.98 o 
  12   2   0        0.67        0.00      1.77 o 
  13   2   0       50.62       50.31      3.05 o 
  14   2   0       70.52       74.74      4.21 o 
  15   2   0        2.91        3.75      2.40 o 
   1   3   0     1120.68     1112.21     16.51 o 
   2   3   0       57.19       52.37      2.02 o 
   3   3   0      695.97      697.13      8.92 o 
   4   3   0     1151.07     1268.49     16.64 o 
   5   3   0       90.89       93.98      1.97 o 
   6   3   0       13.12        9.55      1.52 o 
   7   3   0       79.50       72.31      2.69 o 
   8   3   0      209.67      211.77      5.04 o 
   9   3   0        1.45        3.77      1.67 o 
  10   3   0        0.00        0.00      1.75 o 
  11   3   0       48.55       54.39      3.07 o 
  12   3   0        7.26        8.00      2.32 o 
  13   3   0        2.73        0.06      2.24 o 
  14   3   0       14.27       19.94      2.84 o 
  15   3   0        1.96        4.43      2.65 o 
   0   4   0       60.57       70.43      4.50 o 
   1   4   0       49.79       56.93      2.94 o 
   2   4   0      213.63      231.96      5.99 o 
   3   4   0        0.08        0.00      1.23 o 
   4   4   0      479.50      473.62      6.43 o 
   5   4   0       37.24       45.30      1.64 o 
   6   4   0      260.52      242.81      4.34 o 
   7   4   0        5.92        0.69      2.50 o 
   8   4   0       67.36       60.52      2.93 o 
   9   4   0       15.03       17.48      2.27 o 
  10   4   0      130.07      130.12      4.23 o 
  11   4   0        0.01        1.57      2.08 o 
  12   4   0       89.38       88.11      3.93 o 
  13   4   0       27.33       30.56      3.14 o 
   1   5   0      132.65      131.87      4.75 o 
   2   5   0       23.31       27.96      3.04 o 
   3   5   0       23.81       27.73      3.03 o 
   4   5   0      451.62      454.39      9.19 o 
   5   5   0        0.26        0.20      2.21 o 
   6   5   0        0.10        0.00      1.98 o 
   7   5   0       34.20       29.70      3.52 o 
   8   5   0        4.39        3.10      2.46 o 
   9   5   0       26.94       16.06      2.89 o 
  10   5   0        1.26        0.26      2.48 o 
  11   5   0        1.14        5.62      2.83 o 
  12   5   0       13.82       16.01      3.54 o 
   0   6   0       26.70       27.11      5.09 o 
   1   6   0        5.70        3.10      2.99 o 
   2   6   0        0.04        0.18      2.80 o 
   3   6   0        0.40        0.00      2.74 o 
   4   6   0        0.43        0.87      2.93 o 
   5   6   0       16.57       10.55      4.59 o 
   6   6   0        4.20        0.68      3.28 o 
   7   6   0        0.83        2.16      3.26 o 
   8   6   0        0.68        0.77      3.32 o 
   9   6   0        3.11        1.58      3.74 o 
   1   7   0        4.93        7.97      3.58 o 
   2   7   0        0.50        0.58      3.32 o 
   3   7   0        8.92        6.59      4.40 o 
   4   7   0        1.43        0.13      4.21 o 
   5   7   0        0.13        0.21      6.25 o 
 -16   1   1        2.25        3.70      2.45 o 
 -15   1   1       24.07       32.64      3.32 o 
 -14   1   1      121.31      126.15      4.14 o 
 -13   1   1        2.89        5.72      1.57 o 
 -12   1   1      316.60      299.14      5.81 o 
 -11   1   1      126.64      130.65      2.90 o 
 -10   1   1        0.01        0.00      0.93 o 
  -9   1   1      235.81      239.63      4.54 o 
  -8   1   1        6.15       10.71      1.15 o 
  -7   1   1      334.59      372.96      6.22 o 
  -6   1   1      320.24      323.51      4.69 o 
  -5   1   1        0.73        0.75      0.53 o 
  -4   1   1     4427.13     4363.58     46.23 o 
  -3   1   1     4478.74     4284.01     45.49 o 
  -2   1   1      449.26      385.98      6.33 o 
  -1   1   1     2482.78     2383.94     25.58 o 
   0   1   1      929.78      904.40     10.83 o 
   1   1   1      868.76      810.20      8.85 o 
   2   1   1      123.65      111.63      1.68 o 
   3   1   1      716.65      674.67      8.24 o 
   4   1   1      302.19      296.29      3.88 o 
   5   1   1      684.95      693.99      8.94 o 
   6   1   1      506.34      559.62      8.27 o 
   7   1   1      232.95      242.94      4.03 o 
   8   1   1      173.14      179.21      3.26 o 
   9   1   1        2.79        1.92      0.91 o 
  10   1   1      530.02      531.78      8.31 o 
  11   1   1     1006.04      957.59     15.59 o 
  12   1   1       38.89       37.19      2.50 o 
  13   1   1       11.16       17.04      2.40 o 
  14   1   1       53.34       60.92      3.70 o 
  15   1   1       71.23       79.61      5.08 o 
  16   1   1       22.32       29.63      3.82 o 
 -16   2   1       16.25       14.21      2.95 o 
 -15   2   1       96.70       89.19      3.90 o 
 -14   2   1        5.82        6.02      2.26 o 
 -13   2   1        0.21        0.00      1.90 o 
 -12   2   1       57.08       56.02      2.89 o 
 -11   2   1       87.34       82.92      3.17 o 
 -10   2   1       57.81       57.32      2.59 o 
  -9   2   1       20.43       23.32      2.25 o 
  -8   2   1       63.35       73.18      2.57 o 
  -7   2   1      149.13      141.43      3.46 o 
  -6   2   1      259.32      311.88      6.06 o 
  -5   2   1      172.20      170.76      2.66 o 
  -4   2   1     1556.02     1643.52     21.45 o 
  -3   2   1     1536.91     1593.62     17.95 o 
  -2   2   1     3867.66     3723.34     41.42 o 
  -1   2   1     4169.77     4019.15     47.24 o 
   0   2   1       49.95       47.19      1.19 o 
   1   2   1      597.24      561.45      6.97 o 
   2   2   1       31.38       32.92      0.90 o 
   3   2   1      338.42      334.98      4.13 o 
   4   2   1       20.33       25.42      1.18 o 
   5   2   1      811.40      865.64     13.61 o 
   6   2   1       36.76       42.88      1.97 o 
   7   2   1       31.45       35.96      1.95 o 
   8   2   1      125.92      147.00      3.79 o 
   9   2   1      202.76      198.86      5.48 o 
  10   2   1       32.31       34.09      2.37 o 
  11   2   1      191.16      200.01      5.15 o 
  12   2   1        0.62        0.27      1.90 o 
  13   2   1        0.02        0.00      1.91 o 
  14   2   1        8.17       12.44      2.55 o 
  15   2   1        4.00        7.21      2.66 o 
 -15   3   1       16.32       16.22      3.27 o 
 -14   3   1       12.46       11.86      2.53 o 
 -13   3   1        0.08        2.23      2.19 o 
 -12   3   1        0.62        2.56      1.96 o 
 -11   3   1       34.46       31.56      2.56 o 
 -10   3   1        8.79       14.11      2.02 o 
  -9   3   1        0.40        0.00      1.54 o 
  -8   3   1        0.00        0.00      1.42 o 
  -7   3   1        2.82        0.00      1.62 o 
  -6   3   1      309.70      268.03      4.47 o 
  -5   3   1       32.87       44.85      1.51 o 
  -4   3   1      367.65      413.53      5.58 o 
  -3   3   1      200.63      194.36      2.92 o 
  -2   3   1        0.03        0.54      1.13 o 
  -1   3   1      264.96      267.44      5.02 o 
   0   3   1      144.62      154.34      4.75 o 
   1   3   1       81.74      103.94      2.83 o 
   2   3   1     2444.47     2442.00     32.27 o 
   3   3   1      557.25      559.57      7.30 o 
   4   3   1        5.81        6.44      0.93 o 
   5   3   1        2.45        5.73      1.21 o 
   6   3   1       24.86       22.02      1.81 o 
   7   3   1        1.65        0.85      1.49 o 
   8   3   1       72.58       79.88      3.38 o 
   9   3   1      114.05      111.20      4.70 o 
  10   3   1        6.65        7.10      2.03 o 
  11   3   1       30.92       30.03      2.63 o 
  12   3   1       42.18       45.17      3.05 o 
  13   3   1        5.34        4.03      2.34 o 
  14   3   1        0.90        0.00      2.34 o 
 -14   4   1        0.72        1.48      2.54 o 
 -13   4   1       26.12       32.28      3.16 o 
 -12   4   1        3.74        4.02      2.28 o 
 -11   4   1        2.76        4.42      2.55 o 
 -10   4   1      125.91      121.55      4.03 o 
  -9   4   1        9.31        5.49      1.99 o 
  -8   4   1      123.90      125.48      3.84 o 
  -7   4   1        0.84        0.84      1.46 o 
  -6   4   1       14.00       11.66      1.32 o 
  -5   4   1       25.51       25.67      1.28 o 
  -4   4   1       98.22      105.03      2.13 o 
  -3   4   1       13.04       16.08      1.35 o 
  -2   4   1        2.52        0.00      2.24 o 
  -1   4   1       21.35       18.38      2.20 o 
   0   4   1       70.16       65.84      3.09 o 
   1   4   1        1.98        0.11      1.78 o 
   2   4   1       96.02       99.95      2.60 o 
   3   4   1       13.11       10.91      1.23 o 
   4   4   1       38.14       38.86      1.51 o 
   5   4   1        1.69        2.24      1.07 o 
   6   4   1       27.23       37.14      1.96 o 
   7   4   1      288.42      257.79      5.89 o 
   8   4   1        4.98        8.62      2.05 o 
   9   4   1        7.44       10.58      2.16 o 
  10   4   1       85.31       87.12      4.29 o 
  11   4   1       83.99       83.68      3.74 o 
  12   4   1        0.35        0.00      2.18 o 
  13   4   1        6.80       10.30      2.73 o 
 -12   5   1        1.94        2.53      2.89 o 
 -11   5   1        7.81        9.30      2.85 o 
 -10   5   1        0.09        0.00      2.33 o 
  -9   5   1       73.59       74.31      4.02 o 
  -8   5   1        0.21        0.00      2.18 o 
  -7   5   1       40.76       33.06      4.40 o 
  -6   5   1       77.72       70.80      2.74 o 
  -5   5   1       23.90       22.19      1.93 o 
  -4   5   1      309.63      309.26      6.77 o 
  -3   5   1      269.97      268.27      7.19 o 
  -2   5   1        4.91        1.31      2.43 o 
  -1   5   1      177.74      164.25      5.34 o 
   0   5   1      183.81      188.55      5.71 o 
   1   5   1       62.94       57.29      6.02 o 
   2   5   1       75.24       82.28      5.43 o 
   3   5   1       40.92       50.57      3.05 o 
   4   5   1       19.11       16.33      2.42 o 
   5   5   1      147.71      142.35      4.18 o 
   6   5   1        5.69        3.69      2.44 o 
   7   5   1      113.44      109.29      4.47 o 
   8   5   1       63.54       54.93      3.70 o 
   9   5   1        0.00        0.00      2.37 o 
  10   5   1        8.57        7.38      2.85 o 
  11   5   1        8.69       11.75      3.12 o 
  12   5   1        3.76        0.00      3.00 o 
  -9   6   1       24.64       16.41      4.01 o 
  -8   6   1       93.20       89.29      5.64 o 
  -7   6   1        0.00        0.00      4.57 o 
  -6   6   1        3.99        6.42      3.42 o 
  -5   6   1       13.61       10.81      3.88 o 
  -4   6   1       50.83       53.44      4.08 o 
  -3   6   1        0.07        0.00      2.76 o 
  -2   6   1       24.30       21.91      3.41 o 
  -1   6   1        6.39        0.00      2.80 o 
   0   6   1        5.62        6.79      3.00 o 
   1   6   1      159.62      152.24      5.61 o 
   2   6   1       35.80       34.11      3.58 o 
   3   6   1      109.93      121.12      5.02 o 
   4   6   1       23.51       21.44      3.79 o 
   5   6   1       37.53       37.94      4.36 o 
   6   6   1       30.94       30.50      4.23 o 
   7   6   1        9.75        7.09      5.77 o 
   8   6   1        1.85        5.57      3.61 o 
   9   6   1        7.64        7.48      3.70 o 
  -5   7   1       11.70        9.13      9.82 o 
  -4   7   1        0.04        0.00      3.96 o 
  -3   7   1        0.03        0.00      3.38 o 
  -2   7   1       76.24       82.08      5.82 o 
  -1   7   1       20.09       17.53      3.87 o 
   0   7   1        1.46        0.00      3.20 o 
   1   7   1        1.62        3.60      3.52 o 
   2   7   1       18.57       13.07      3.62 o 
   3   7   1       13.74        9.24      4.39 o 
   4   7   1        5.77        7.05      7.11 o 
   5   7   1       19.25       24.39      4.50 o 
 -16   0   2      112.67      145.23      7.84 o 
 -15   0   2      158.46      182.32      6.37 o 
 -14   0   2      185.78      205.96      6.62 o 
 -13   0   2     1153.51     1187.45     26.96 o 
 -12   0   2       63.88       63.26      3.28 o 
 -11   0   2       90.46       96.62      4.96 o 
 -10   0   2      394.99      375.58      9.87 o 
  -9   0   2      141.72      108.04      4.46 o 
  -8   0   2       16.27       18.63      1.47 o 
  -7   0   2      395.14      404.96     14.65 o 
  -6   0   2       52.22       57.04      1.98 o 
  -5   0   2        0.05        0.00      0.76 o 
  -4   0   2     7686.01     7019.58    145.77 o 
  -3   0   2     4505.41     4058.55     61.00 o 
  -2   0   2     8523.01     7687.30    115.06 o 
   0   0   2      609.13      355.39     14.56 o 
   1   0   2      455.87      434.90      6.88 o 
   2   0   2      177.31      183.38      3.30 o 
   3   0   2      536.68      496.86      8.24 o 
   4   0   2      504.46      497.17      8.06 o 
   5   0   2      787.88      792.18     14.42 o 
   6   0   2       79.28       88.74      2.57 o 
   7   0   2      152.01      153.08      3.79 o 
   8   0   2       84.42       71.02      2.51 o 
   9   0   2        0.63        2.93      1.64 o 
  10   0   2      214.41      224.17      6.56 o 
  11   0   2      251.18      261.16      7.56 o 
  12   0   2      981.26     1022.55     23.75 o 
  13   0   2       27.01       25.97      4.00 o 
  14   0   2       15.60       14.23      4.41 o 
  15   0   2       11.43       11.40      4.63 o 
  16   0   2        4.11        2.54      4.47 o 
 -16   1   2      145.31      158.47      5.05 o 
 -15   1   2      173.64      192.14      6.01 o 
 -14   1   2       31.87       32.63      2.62 o 
 -13   1   2       52.78       58.78      2.67 o 
 -12   1   2       11.62        8.70      1.49 o 
 -11   1   2       37.66       41.52      2.01 o 
 -10   1   2       79.87       72.83      2.23 o 
  -9   1   2       21.97       27.10      1.38 o 
  -8   1   2       96.08      100.48      2.25 o 
  -7   1   2      276.26      275.50      4.45 o 
  -6   1   2     1754.02     1830.91     25.72 o 
  -5   1   2       94.65       83.39      1.47 o 
  -4   1   2      398.85      340.32      3.96 o 
  -3   1   2      994.86     1006.70     10.89 o 
  -2   1   2    14673.48    13932.40    147.39 o 
  -1   1   2    10624.23    10103.46    125.84 o 
   0   1   2     1003.96      917.30     10.49 o 
   1   1   2     8833.70     7890.76    140.64 o 
   2   1   2      807.00      750.42      9.08 o 
   3   1   2      211.29      192.10      3.06 o 
   4   1   2      693.85      692.65      8.48 o 
   5   1   2      290.00      241.86      3.29 o 
   6   1   2       46.15       53.01      1.58 o 
   7   1   2     1993.20     2063.95     29.06 o 
   8   1   2       81.46       94.40      2.43 o 
   9   1   2        0.68        0.00      0.94 o 
  10   1   2       53.07       56.73      3.04 o 
  11   1   2      223.34      215.06      4.75 o 
  12   1   2      304.67      330.11      6.55 o 
  13   1   2       96.38       87.01      3.73 o 
  14   1   2       13.37        9.88      2.50 o 
  15   1   2        0.14        0.00      2.45 o 
 -16   2   2        0.64        0.54      2.48 o 
 -15   2   2       15.81       21.34      2.73 o 
 -14   2   2      107.80      107.15      4.36 o 
 -13   2   2       12.44       11.51      2.14 o 
 -12   2   2      159.40      148.29      4.20 o 
 -11   2   2        0.17        0.20      1.68 o 
 -10   2   2        1.53        0.55      1.03 o 
  -9   2   2      122.35      114.12      3.31 o 
  -8   2   2       43.07       39.43      2.30 o 
  -7   2   2      183.10      199.45      3.52 o 
  -6   2   2       55.24       54.73      1.66 o 
  -5   2   2      145.38      201.28      3.83 o 
  -4   2   2       39.09       35.79      1.11 o 
  -3   2   2      151.69      153.55      2.14 o 
  -2   2   2      205.73      197.34      2.55 o 
  -1   2   2      546.46      499.09      5.66 o 
   0   2   2      133.14       98.80      1.79 o 
   1   2   2      240.94      258.89      3.17 o 
   2   2   2     1969.11     2021.85     21.67 o 
   3   2   2      706.17      675.34      8.21 o 
   4   2   2       45.83       40.76      1.50 o 
   5   2   2      173.96      176.28      4.18 o 
   6   2   2       39.13       46.08      2.11 o 
   7   2   2        3.47        7.03      1.45 o 
   8   2   2        4.74        3.40      1.51 o 
   9   2   2        0.07        1.53      1.66 o 
  10   2   2      239.96      232.73      5.59 o 
  11   2   2      267.22      275.77      6.96 o 
  12   2   2       13.93       13.31      2.97 o 
  13   2   2       38.77       38.78      3.23 o 
  14   2   2        0.07        0.00      2.13 o 
  15   2   2        1.10        0.00      2.50 o 
 -15   3   2        8.84       10.82      2.79 o 
 -14   3   2       21.16       20.59      2.70 o 
 -13   3   2        7.36        7.52      2.22 o 
 -12   3   2       51.79       51.52      2.99 o 
 -11   3   2      110.02      109.12      4.39 o 
 -10   3   2       36.58       38.80      2.50 o 
  -9   3   2       91.60       81.94      2.97 o 
  -8   3   2      160.74      172.39      3.66 o 
  -7   3   2       66.12       60.88      1.82 o 
  -6   3   2       72.90       72.21      2.04 o 
  -5   3   2       65.24       64.09      2.01 o 
  -4   3   2       56.43       55.80      1.50 o 
  -3   3   2      194.73      189.68      2.94 o 
  -2   3   2      153.26      147.55      2.68 o 
  -1   3   2       13.76       12.20      1.17 o 
   0   3   2       35.42       45.85      1.54 o 
   1   3   2      389.62      414.47      6.08 o 
   2   3   2        9.22        4.93      1.02 o 
   3   3   2      326.84      382.12      4.99 o 
   4   3   2       38.48       40.44      1.26 o 
   5   3   2      178.01      171.45      4.11 o 
   6   3   2      141.03      139.06      4.08 o 
   7   3   2       77.25       79.72      2.93 o 
   8   3   2      102.25      101.06      3.38 o 
   9   3   2        8.38        6.72      2.20 o 
  10   3   2      120.93      119.15      4.56 o 
  11   3   2       12.83       13.12      2.33 o 
  12   3   2       46.96       55.69      3.37 o 
  13   3   2       12.06       12.99      2.59 o 
  14   3   2       20.19       22.39      3.20 o 
 -14   4   2        4.31        4.87      2.54 o 
 -13   4   2        4.39        5.46      2.42 o 
 -12   4   2       34.26       33.72      2.83 o 
 -11   4   2        1.17        0.00      1.97 o 
 -10   4   2      103.22       88.97      3.46 o 
  -9   4   2      172.00      155.57      4.36 o 
  -8   4   2        7.99        9.12      1.65 o 
  -7   4   2       82.27       78.69      2.37 o 
  -6   4   2       74.42       69.43      2.18 o 
  -5   4   2        3.51        3.19      0.98 o 
  -4   4   2      142.23      132.91      2.62 o 
  -3   4   2       45.04       37.07      1.54 o 
  -2   4   2       19.26       16.08      1.41 o 
  -1   4   2        0.08        0.62      2.35 o 
   0   4   2       46.48       53.28      2.82 o 
   1   4   2       43.94       39.59      1.87 o 
   2   4   2      289.29      315.56      5.77 o 
   3   4   2        7.19        7.97      1.26 o 
   4   4   2       15.90       15.24      1.18 o 
   5   4   2      159.82      139.32      2.97 o 
   6   4   2        3.03        3.39      1.75 o 
   7   4   2       27.96       25.29      2.71 o 
   8   4   2       60.48       62.33      3.14 o 
   9   4   2       18.80       12.56      2.27 o 
  10   4   2       17.09       16.12      2.48 o 
  11   4   2        4.99        5.60      2.35 o 
  12   4   2       13.34       12.43      2.66 o 
  13   4   2        2.76        9.32      3.67 o 
 -12   5   2       27.87       25.56      3.49 o 
 -11   5   2        4.42        1.62      2.64 o 
 -10   5   2        0.20        1.45      2.47 o 
  -9   5   2       83.10       79.09      3.47 o 
  -8   5   2        2.77        0.00      1.86 o 
  -7   5   2        5.38        5.89      1.86 o 
  -6   5   2      153.08      144.15      4.36 o 
  -5   5   2       59.03       65.77      4.41 o 
  -4   5   2       50.83       46.26      4.10 o 
  -3   5   2        1.94        0.00      2.43 o 
  -2   5   2       42.88       55.18      8.86 o 
  -1   5   2       12.45       12.20      2.58 o 
   0   5   2      188.47      183.92      5.72 o 
   1   5   2       14.53       15.79      2.64 o 
   2   5   2       87.32       84.03      3.22 o 
   3   5   2      144.47      145.89      4.25 o 
   4   5   2       29.06       28.33      3.50 o 
   5   5   2        4.69        2.98      2.08 o 
   6   5   2       62.78       64.21      3.79 o 
   7   5   2       60.22       57.93      3.79 o 
   8   5   2       15.60       14.55      2.91 o 
   9   5   2        3.13        7.53      2.79 o 
  10   5   2       15.10       14.26      3.23 o 
  11   5   2        8.55       10.55      3.15 o 
 -10   6   2       19.22       20.52      5.00 o 
  -9   6   2        0.54        0.80      3.37 o 
  -8   6   2        4.05        4.56      3.50 o 
  -7   6   2        2.73        0.72      3.17 o 
  -6   6   2       23.26       17.41      4.50 o 
  -5   6   2        1.07        0.85      3.00 o 
  -4   6   2        4.07        0.00      2.87 o 
  -3   6   2       45.31       47.04      3.94 o 
  -2   6   2        5.09        7.23      3.09 o 
  -1   6   2      142.35      143.73      5.49 o 
   0   6   2      131.05      135.46      5.30 o 
   1   6   2       25.24       17.58      3.20 o 
   2   6   2        0.33        0.00      2.74 o 
   3   6   2       62.87       63.60      5.04 o 
   4   6   2       45.98       53.38      4.72 o 
   5   6   2        7.00        9.43      3.64 o 
   6   6   2       70.49       73.38      5.30 o 
   7   6   2        7.94        5.97      3.56 o 
   8   6   2        0.09        0.00      3.27 o 
   9   6   2        5.22        1.30      3.75 o 
  -5   7   2        0.40        0.00      3.90 o 
  -4   7   2        0.78        0.00      3.90 o 
  -3   7   2        0.03        0.00      3.38 o 
  -2   7   2        2.44        2.57      4.33 o 
  -1   7   2        5.91        2.29      3.96 o 
   0   7   2       17.24        7.79      3.62 o 
   1   7   2       66.96       73.05      5.00 o 
   2   7   2       42.07       45.39      7.75 o 
   3   7   2        0.15        0.00      5.08 o 
   4   7   2        5.26        9.17      5.54 o 
   5   7   2        6.44        0.00      5.14 o 
 -16   1   3       84.47      102.37      4.06 o 
 -15   1   3        0.01        0.00      1.92 o 
 -14   1   3       14.07       12.63      2.29 o 
 -13   1   3      196.57      195.35      4.89 o 
 -12   1   3        2.58        1.43      1.66 o 
 -11   1   3        4.93        3.68      1.35 o 
 -10   1   3      152.07      140.89      2.95 o 
  -9   1   3       51.57       47.14      2.19 o 
  -8   1   3       73.43       83.82      2.04 o 
  -7   1   3       64.56       66.63      1.84 o 
  -6   1   3      177.89      171.30      3.06 o 
  -5   1   3       71.62       70.10      1.41 o 
  -4   1   3     2338.75     2287.17     24.43 o 
  -3   1   3      550.46      557.99      6.25 o 
  -2   1   3     7095.64     7020.24     74.47 o 
  -1   1   3     4702.56     4559.79     52.59 o 
   0   1   3      578.76      547.22      7.07 o 
   1   1   3     1084.03     1079.11     11.72 o 
   2   1   3      927.43      871.87     10.01 o 
   3   1   3      782.27      762.67      8.84 o 
   4   1   3      354.61      363.51      4.71 o 
   5   1   3      235.84      206.68      3.11 o 
   6   1   3       91.61       99.21      2.50 o 
   7   1   3      451.53      454.42      7.07 o 
   8   1   3      549.47      538.13      8.31 o 
   9   1   3        4.05        2.97      1.01 o 
  10   1   3       45.80       38.69      2.58 o 
  11   1   3        8.73        6.18      1.86 o 
  12   1   3      225.56      229.60      6.88 o 
  13   1   3        0.85        0.00      2.11 o 
  14   1   3        0.09        0.00      2.23 o 
  15   1   3        0.41        1.03      2.94 o 
 -16   2   3       59.60       74.62      5.17 o 
 -15   2   3       85.21       93.36      3.87 o 
 -14   2   3       20.45       25.98      3.77 o 
 -13   2   3        3.64        7.68      1.96 o 
 -12   2   3       11.18        9.54      2.02 o 
 -11   2   3      153.36      147.84      3.80 o 
 -10   2   3       59.29       54.53      2.68 o 
  -9   2   3        0.17        0.00      1.36 o 
  -8   2   3      100.99      113.27      2.51 o 
  -7   2   3      198.47      220.10      3.85 o 
  -6   2   3      662.31      660.20      9.77 o 
  -5   2   3     4791.55     5043.28     61.24 o 
  -4   2   3      226.15      225.67      3.18 o 
  -3   2   3      944.70      918.22     11.04 o 
  -2   2   3     1078.23     1015.23     11.14 o 
  -1   2   3      638.75      655.25      7.35 o 
   0   2   3      111.18      105.76      1.71 o 
   1   2   3        0.43        0.15      0.76 o 
   2   2   3      809.08      800.84      9.67 o 
   3   2   3       90.54       91.52      2.01 o 
   4   2   3      201.59      178.06      3.61 o 
   5   2   3       42.11       53.21      2.16 o 
   6   2   3      150.33      160.40      3.92 o 
   7   2   3        2.29        6.28      1.50 o 
   8   2   3      286.26      296.31      6.37 o 
   9   2   3      879.93      917.93     16.66 o 
  10   2   3      497.25      514.89     10.27 o 
  11   2   3       23.08       22.73      2.54 o 
  12   2   3       95.15       94.61      3.81 o 
  13   2   3       27.49       26.66      2.91 o 
  14   2   3        5.10        2.29      2.50 o 
  15   2   3        9.52        1.82      2.67 o 
 -15   3   3        3.76        2.30      2.40 o 
 -14   3   3        2.47        4.17      2.27 o 
 -13   3   3        3.67        4.13      2.11 o 
 -12   3   3        0.43        2.15      1.81 o 
 -11   3   3       51.96       57.00      3.21 o 
 -10   3   3      102.59       96.81      2.71 o 
  -9   3   3        3.22        4.68      1.16 o 
  -8   3   3       18.10       22.87      1.56 o 
  -7   3   3       14.52       13.36      1.33 o 
  -6   3   3      235.34      231.09      6.41 o 
  -5   3   3       91.23       77.76      2.88 o 
  -4   3   3        8.37        7.48      0.89 o 
  -3   3   3      444.30      460.81      5.90 o 
  -2   3   3       43.31       44.20      1.36 o 
  -1   3   3      506.69      523.98      8.07 o 
   0   3   3        5.15        4.14      1.03 o 
   1   3   3      125.77      135.28      2.63 o 
   2   3   3      520.36      490.88      7.52 o 
   3   3   3        6.41       11.69      0.89 o 
   4   3   3       35.32       34.24      1.28 o 
   5   3   3      171.99      179.22      3.82 o 
   6   3   3       33.13       37.10      2.22 o 
   7   3   3      192.71      186.36      4.66 o 
   8   3   3       28.02       29.53      2.33 o 
   9   3   3       21.33       26.02      2.42 o 
  10   3   3       13.34       14.33      2.35 o 
  11   3   3        2.71        0.48      2.09 o 
  12   3   3       16.56       17.44      2.67 o 
  13   3   3       11.18       13.76      2.75 o 
  14   3   3       31.02       35.93      3.49 o 
 -14   4   3        1.76        7.67      2.49 o 
 -13   4   3      136.53      135.25      5.52 o 
 -12   4   3       37.93       43.29      3.02 o 
 -11   4   3       50.94       48.19      2.95 o 
 -10   4   3        1.32        0.00      1.74 o 
  -9   4   3      170.72      152.59      4.26 o 
  -8   4   3       26.88       27.98      2.00 o 
  -7   4   3       85.44       88.32      2.54 o 
  -6   4   3        3.79        2.99      1.47 o 
  -5   4   3       77.57       77.59      2.15 o 
  -4   4   3      195.46      185.67      3.31 o 
  -3   4   3      144.89      137.22      3.24 o 
  -2   4   3      170.59      168.71      3.64 o 
  -1   4   3      278.52      260.44      4.97 o 
   0   4   3      263.26      255.00      4.92 o 
   1   4   3      553.88      579.46      9.69 o 
   2   4   3      127.70      131.80      3.24 o 
   3   4   3      284.44      275.55      6.00 o 
   4   4   3        9.77        9.12      1.11 o 
   5   4   3        0.13        0.00      1.42 o 
   6   4   3      180.95      169.84      4.51 o 
   7   4   3       67.80       63.49      3.07 o 
   8   4   3       28.73       31.87      2.61 o 
   9   4   3      102.32       87.34      3.62 o 
  10   4   3       44.13       46.30      3.15 o 
  11   4   3       26.68       28.69      2.95 o 
  12   4   3       15.92       26.68      3.10 o 
  13   4   3        0.10        0.20      3.29 o 
 -12   5   3       27.41       26.74      3.46 o 
 -11   5   3       34.70       31.50      3.59 o 
 -10   5   3        1.18        3.28      2.28 o 
  -9   5   3        6.24        3.33      2.10 o 
  -8   5   3       42.45       35.88      2.62 o 
  -7   5   3       35.00       39.44      2.34 o 
  -6   5   3      149.67      143.32      4.93 o 
  -5   5   3        5.41        3.71      1.62 o 
  -4   5   3       52.77       53.43      2.69 o 
  -3   5   3        0.01        0.00      3.14 o 
  -2   5   3       33.48       32.72      3.20 o 
  -1   5   3        5.67        2.49      2.35 o 
   0   5   3       10.44        7.46      2.42 o 
   1   5   3      125.12      122.03      3.77 o 
   2   5   3       58.34       64.11      3.01 o 
   3   5   3        1.49        0.50      2.20 o 
   4   5   3       31.95       36.41      2.61 o 
   5   5   3       22.65       22.08      3.51 o 
   6   5   3       17.81       14.15      2.80 o 
   7   5   3        1.76        0.65      2.41 o 
   8   5   3       22.46       17.33      2.96 o 
   9   5   3       12.86       10.62      3.06 o 
  10   5   3       46.15       48.73      3.92 o 
  11   5   3        3.92        2.09      3.03 o 
 -10   6   3        0.60        0.00      3.49 o 
  -9   6   3       12.84       13.94      3.76 o 
  -8   6   3        5.30        0.96      3.12 o 
  -7   6   3        1.37        2.81      3.24 o 
  -6   6   3       10.48        9.17      3.73 o 
  -5   6   3       65.72       67.31      4.42 o 
  -4   6   3       39.98       44.95      5.56 o 
  -3   6   3       17.00       13.32      3.17 o 
  -2   6   3      131.95      139.34      5.44 o 
  -1   6   3      156.47      158.61      5.99 o 
   0   6   3       10.39        9.49      3.24 o 
   1   6   3       29.79       30.26      3.47 o 
   2   6   3       12.85       10.70      2.96 o 
   3   6   3       75.09       77.45      6.76 o 
   4   6   3        3.97        2.67      3.34 o 
   5   6   3       92.21       89.65      7.42 o 
   6   6   3        8.44       10.52      3.66 o 
   7   6   3        0.98        0.59      3.28 o 
   8   6   3        1.94        0.00      3.37 o 
  -5   7   3        6.83        1.68      4.51 o 
  -4   7   3        2.13        0.00      4.53 o 
  -3   7   3       14.13       13.35      3.97 o 
  -2   7   3       26.98       42.37      5.79 o 
  -1   7   3       92.90       95.24      8.56 o 
   0   7   3        7.23        7.79      3.97 o 
   1   7   3       13.12        7.72      3.87 o 
   2   7   3        2.27        0.00      5.36 o 
   3   7   3        2.65        0.00      5.07 o 
   4   7   3       18.73        9.94      7.54 o 
 -17   0   4        1.84        1.49      4.87 o 
 -16   0   4       17.35       22.46      4.63 o 
 -15   0   4       11.61        4.69      2.45 o 
 -14   0   4      130.33      125.75     11.16 o 
 -13   0   4        4.69        1.70      2.24 o 
 -12   0   4        6.16        0.11      2.17 o 
 -11   0   4      462.29      415.73     10.34 o 
 -10   0   4        6.49        0.00      2.08 o 
  -9   0   4      589.08      574.93     19.62 o 
  -8   0   4      949.67      982.76     29.76 o 
  -7   0   4     2358.33     2303.37     55.30 o 
  -6   0   4     2358.82     2321.68     42.98 o 
  -5   0   4      582.34      598.67      9.56 o 
  -4   0   4     3332.10     3331.17     57.34 o 
  -3   0   4    16594.16    16351.19    371.25 o 
  -2   0   4    15020.46    14243.77    234.34 o 
  -1   0   4     2671.75     2632.20     49.12 o 
   0   0   4     1993.65     2032.79     34.08 o 
   1   0   4    12445.93    12124.40    195.60 o 
   2   0   4     1161.44     1177.70     18.16 o 
   3   0   4      201.90      203.69      4.19 o 
   4   0   4     5012.44     5257.17     87.20 o 
   5   0   4      152.86      178.78      4.39 o 
   6   0   4     4130.30     4542.05     83.57 o 
   7   0   4       42.97       39.77      2.14 o 
   8   0   4      473.10      456.59     11.37 o 
   9   0   4       72.51       68.48      3.67 o 
  10   0   4        0.25        0.00      1.93 o 
  11   0   4        5.35        0.63      5.45 o 
  12   0   4       13.56       11.53      3.01 o 
  13   0   4       11.58        5.52      3.51 o 
  14   0   4       15.06       16.76      4.68 o 
  15   0   4        1.44        2.79      4.21 o 
 -16   1   4       20.81       29.77      5.50 o 
 -15   1   4       18.72       13.44      2.22 o 
 -14   1   4        0.00        0.00      1.87 o 
 -13   1   4       33.49       33.44      2.18 o 
 -12   1   4      255.92      249.10      5.03 o 
 -11   1   4       25.34       25.30      1.78 o 
 -10   1   4        8.38        5.78      1.35 o 
  -9   1   4      213.19      202.05      3.99 o 
  -8   1   4       92.68       83.56      2.11 o 
  -7   1   4      134.89      126.56      2.60 o 
  -6   1   4     1809.16     1947.40     25.80 o 
  -5   1   4        1.65        1.26      0.76 o 
  -4   1   4     7161.27     7234.86     91.32 o 
  -3   1   4        6.76        8.20      0.79 o 
  -2   1   4       35.80       30.09      0.92 o 
  -1   1   4      925.24      930.16     11.16 o 
   0   1   4     1347.26     1350.16     16.89 o 
   1   1   4     4301.99     4160.25     44.26 o 
   2   1   4        3.88        2.97      0.77 o 
   3   1   4      103.41      108.58      1.85 o 
   4   1   4      113.01      127.13      2.25 o 
   5   1   4     1648.85     1743.01     24.73 o 
   6   1   4     1107.67     1149.79     16.65 o 
   7   1   4       25.38       19.99      1.53 o 
   8   1   4       42.77       41.74      1.67 o 
   9   1   4       37.98       31.60      1.86 o 
  10   1   4      116.70      110.83      3.30 o 
  11   1   4      220.74      216.35      4.99 o 
  12   1   4        6.70        6.35      2.29 o 
  13   1   4        1.18        0.00      2.22 o 
  14   1   4        6.84        4.41      2.49 o 
  15   1   4        5.11        2.82      3.09 o 
 -16   2   4       77.93       90.86      3.95 o 
 -15   2   4       53.83       55.81      3.23 o 
 -14   2   4        0.30        0.00      1.85 o 
 -13   2   4        3.42        4.06      1.81 o 
 -12   2   4      105.07       94.72      3.13 o 
 -11   2   4       60.44       61.60      2.34 o 
 -10   2   4        1.12        2.16      1.28 o 
  -9   2   4        2.73        0.57      1.17 o 
  -8   2   4      134.25      150.86      3.06 o 
  -7   2   4      182.50      173.62      3.30 o 
  -6   2   4      171.87      169.04      3.19 o 
  -5   2   4       10.03       12.65      0.97 o 
  -4   2   4        2.54        0.97      0.72 o 
  -3   2   4     1394.32     1464.91     17.36 o 
  -2   2   4     3400.43     3554.57     39.41 o 
  -1   2   4       15.91       17.94      1.12 o 
   0   2   4        1.76        1.48      0.93 o 
   1   2   4      534.98      609.78      7.92 o 
   2   2   4       96.00       96.28      2.11 o 
   3   2   4      409.51      437.69      6.27 o 
   4   2   4        4.89        5.81      0.76 o 
   5   2   4       29.76       27.48      1.80 o 
   6   2   4      217.69      223.16      5.51 o 
   7   2   4        3.57        5.92      1.60 o 
   8   2   4       87.10       85.27      3.58 o 
   9   2   4     1027.94     1018.83     22.72 o 
  10   2   4       24.03       25.58      2.53 o 
  11   2   4      162.07      144.97      4.57 o 
  12   2   4      189.38      196.48      7.91 o 
  13   2   4        0.14        0.08      2.37 o 
  14   2   4       23.06       12.55      2.88 o 
 -15   3   4       23.09       20.12      2.72 o 
 -14   3   4        0.01        0.00      2.05 o 
 -13   3   4       10.99        8.74      2.11 o 
 -12   3   4       38.65       36.82      2.60 o 
 -11   3   4       29.06       25.94      2.66 o 
 -10   3   4       97.74       86.87      2.94 o 
  -9   3   4        8.95        8.21      1.41 o 
  -8   3   4        0.11        0.00      1.21 o 
  -7   3   4      267.41      284.87      4.88 o 
  -6   3   4       43.86       53.01      2.12 o 
  -5   3   4      672.39      650.54      9.12 o 
  -4   3   4      707.47      686.82      9.02 o 
  -3   3   4     1196.26     1191.27     15.08 o 
  -2   3   4       60.43       52.82      1.52 o 
  -1   3   4      207.45      231.64      3.76 o 
   0   3   4      631.82      712.96      9.29 o 
   1   3   4      329.15      374.55      5.22 o 
   2   3   4      682.92      763.14     10.57 o 
   3   3   4        0.04        0.12      0.76 o 
   4   3   4       31.90       24.51      1.41 o 
   5   3   4      202.51      184.91      4.48 o 
   6   3   4      197.48      214.36      5.07 o 
   7   3   4       24.92       31.68      2.28 o 
   8   3   4      315.64      298.38      6.73 o 
   9   3   4      164.69      184.08      5.07 o 
  10   3   4      291.72      293.28      6.93 o 
  11   3   4        0.61        0.00      2.09 o 
  12   3   4       45.78       52.03      3.45 o 
  13   3   4        2.98        3.01      2.57 o 
  14   3   4       14.99       10.28      2.94 o 
 -14   4   4        2.70        2.09      2.61 o 
 -13   4   4        9.01        6.96      2.30 o 
 -12   4   4        6.08        3.90      2.04 o 
 -11   4   4       40.75       37.46      2.74 o 
 -10   4   4        2.53        0.50      2.12 o 
  -9   4   4        1.14        0.00      1.58 o 
  -8   4   4       58.33       60.97      2.51 o 
  -7   4   4        8.23        5.44      1.93 o 
  -6   4   4      386.09      368.99      7.39 o 
  -5   4   4       41.68       43.71      2.07 o 
  -4   4   4      116.45      110.38      2.51 o 
  -3   4   4       13.25       10.70      2.05 o 
  -2   4   4       51.03       57.89      2.25 o 
  -1   4   4        1.57        0.00      1.53 o 
   0   4   4        5.89        6.40      1.71 o 
   1   4   4       27.15       30.53      2.02 o 
   2   4   4       63.87       66.08      2.99 o 
   3   4   4        9.30        9.41      1.87 o 
   4   4   4       16.46       11.99      1.17 o 
   5   4   4        2.84        0.87      1.14 o 
   6   4   4       46.01       45.09      2.72 o 
   7   4   4       46.97       59.15      3.08 o 
   8   4   4      231.10      256.04      6.24 o 
   9   4   4        0.88        6.44      2.35 o 
  10   4   4      108.07      113.14      4.84 o 
  11   4   4       14.52       17.13      2.97 o 
  12   4   4       27.72       31.30      3.29 o 
 -12   5   4        2.86        0.00      2.51 o 
 -11   5   4       18.52       15.84      2.92 o 
 -10   5   4       18.55       13.76      2.38 o 
  -9   5   4        2.54        0.00      1.89 o 
  -8   5   4       35.97       37.86      2.60 o 
  -7   5   4      104.15      100.95      3.37 o 
  -6   5   4      279.40      296.30      5.90 o 
  -5   5   4        2.21        0.00      1.77 o 
  -4   5   4       86.36       81.12      4.46 o 
  -3   5   4      590.29      591.43     11.26 o 
  -2   5   4      307.24      307.54      8.88 o 
  -1   5   4        1.43        0.00      2.10 o 
   0   5   4       75.08       62.67      3.79 o 
   1   5   4        1.19        0.52      1.84 o 
   2   5   4       13.49       14.92      3.32 o 
   3   5   4       10.93       15.19      2.18 o 
   4   5   4       25.76       29.60      2.46 o 
   5   5   4        0.31        0.00      2.43 o 
   6   5   4       36.02       37.37      3.35 o 
   7   5   4        5.82        0.80      2.43 o 
   8   5   4       18.16       24.26      3.17 o 
   9   5   4       30.73       29.78      4.33 o 
  10   5   4       19.57       15.31      3.31 o 
  11   5   4       20.99       26.67      4.24 o 
 -10   6   4        0.05        1.29      3.29 o 
  -9   6   4        8.03        7.27      3.67 o 
  -8   6   4        0.07        1.49      4.73 o 
  -7   6   4       13.63       11.04      4.09 o 
  -6   6   4       13.46        8.29      3.67 o 
  -5   6   4        3.19        2.83      2.92 o 
  -4   6   4        1.55        6.02      2.98 o 
  -3   6   4      119.02      123.34      5.21 o 
  -2   6   4       25.26       30.41      3.55 o 
  -1   6   4      191.20      184.94      6.10 o 
   0   6   4       29.91       31.41      3.42 o 
   1   6   4        0.04        0.00      2.63 o 
   2   6   4        4.89        0.00      3.01 o 
   3   6   4       19.51       12.30      3.10 o 
   4   6   4       51.43       61.77      6.68 o 
   5   6   4       37.84       41.27      5.49 o 
   6   6   4       12.39       10.03      3.75 o 
   7   6   4        3.74        0.00      4.76 o 
   8   6   4        0.58        5.42      7.94 o 
  -5   7   4        5.36        6.49      4.86 o 
  -4   7   4        0.79        0.33      3.80 o 
  -3   7   4        2.75        1.20      3.79 o 
  -2   7   4       81.25       88.94      9.51 o 
  -1   7   4       31.75       39.43      9.10 o 
   0   7   4        1.10        0.00      3.66 o 
   1   7   4        1.37        0.00      4.08 o 
   2   7   4        5.00        0.00      5.50 o 
   3   7   4        6.85        0.00      5.45 o 
 -16   1   5        9.85       10.84      2.22 o 
 -15   1   5        9.32        5.23      2.63 o 
 -14   1   5       97.75       97.85      3.49 o 
 -13   1   5       48.44       49.36      2.74 o 
 -12   1   5        0.09        0.00      1.65 o 
 -11   1   5      232.30      212.10      4.39 o 
 -10   1   5        0.06        0.00      1.22 o 
  -9   1   5      183.60      181.82      3.77 o 
  -8   1   5      198.80      183.75      3.72 o 
  -7   1   5     1254.63     1269.78     19.69 o 
  -6   1   5       31.46       30.42      2.15 o 
  -5   1   5      436.42      424.98      6.98 o 
  -4   1   5     2025.93     2076.98     23.38 o 
  -3   1   5      147.20      152.11      2.65 o 
  -2   1   5     1627.34     1687.80     18.29 o 
  -1   1   5      515.67      550.57      6.96 o 
   0   1   5     2054.64     2140.19     24.01 o 
   1   1   5      207.00      186.87      2.63 o 
   2   1   5      541.78      569.77      6.57 o 
   3   1   5      658.35      699.24      9.14 o 
   4   1   5     1536.20     1594.33     21.36 o 
   5   1   5       42.22       42.65      1.79 o 
   6   1   5        4.06        2.64      1.09 o 
   7   1   5      377.02      392.37      6.43 o 
   8   1   5       20.04       18.68      1.75 o 
   9   1   5       64.23       62.04      2.17 o 
  10   1   5      397.99      397.08      7.56 o 
  11   1   5        0.04        0.00      1.77 o 
  12   1   5      232.60      223.87      7.24 o 
  13   1   5       97.19       92.99      5.50 o 
  14   1   5        0.58        0.00      2.46 o 
 -16   2   5        1.19        0.32      2.97 o 
 -15   2   5       10.13       16.03      2.38 o 
 -14   2   5       52.15       49.58      3.47 o 
 -13   2   5       21.57       23.71      2.06 o 
 -12   2   5        2.39        0.00      1.67 o 
 -11   2   5        7.43        6.95      1.63 o 
 -10   2   5      119.47      105.93      2.88 o 
  -9   2   5       29.08       26.27      1.72 o 
  -8   2   5       10.30        9.39      1.61 o 
  -7   2   5       47.01       46.65      1.77 o 
  -6   2   5       39.88       42.46      1.84 o 
  -5   2   5      761.16      785.56     10.86 o 
  -4   2   5      778.72      809.28      9.92 o 
  -3   2   5      431.46      468.75      6.03 o 
  -2   2   5      172.57      186.06      3.43 o 
  -1   2   5      159.93      176.85      3.18 o 
   0   2   5      588.13      668.33      9.22 o 
   1   2   5        5.38        6.86      1.01 o 
   2   2   5      299.84      307.93      5.37 o 
   3   2   5      177.75      161.37      3.19 o 
   4   2   5        1.04        2.58      0.89 o 
   5   2   5      147.15      137.59      2.81 o 
   6   2   5        1.38        0.00      1.87 o 
   7   2   5      178.05      171.18      4.45 o 
   8   2   5        1.60        0.73      2.62 o 
   9   2   5      246.94      241.81      5.96 o 
  10   2   5       28.87       36.37      2.86 o 
  11   2   5       85.13       88.91      3.87 o 
  12   2   5       63.97       68.99      3.79 o 
  13   2   5        3.42        1.44      2.40 o 
  14   2   5        0.26        0.00      2.87 o 
 -15   3   5        6.41        5.02      2.33 o 
 -14   3   5       27.82       25.75      2.59 o 
 -13   3   5        6.34        4.92      1.97 o 
 -12   3   5       86.28       84.61      6.99 o 
 -11   3   5       23.29       18.93      1.93 o 
 -10   3   5        1.62        0.45      1.53 o 
  -9   3   5        0.91        0.00      1.44 o 
  -8   3   5       70.69       66.50      2.41 o 
  -7   3   5      159.13      174.44      4.06 o 
  -6   3   5      876.89      872.21     14.01 o 
  -5   3   5     1081.97     1075.59     14.67 o 
  -4   3   5      195.82      198.55      3.41 o 
  -3   3   5       85.74      111.72      2.21 o 
  -2   3   5      130.71      135.56      2.46 o 
  -1   3   5      362.33      359.38      5.43 o 
   0   3   5       54.97       72.88      1.99 o 
   1   3   5      261.91      271.13      4.05 o 
   2   3   5      486.06      592.11      9.31 o 
   3   3   5       54.43       51.82      1.58 o 
   4   3   5       32.51       33.97      1.55 o 
   5   3   5       31.76       33.76      2.72 o 
   6   3   5      123.39      112.97      3.58 o 
   7   3   5       13.06       16.84      2.14 o 
   8   3   5      735.77      734.69     13.92 o 
   9   3   5       74.28       78.94      3.62 o 
  10   3   5        4.50        3.22      2.22 o 
  11   3   5       20.63       25.06      3.23 o 
  12   3   5        7.30        8.52      2.72 o 
  13   3   5       26.46       28.48      3.35 o 
 -14   4   5        0.04        1.97      2.33 o 
 -13   4   5        1.20        0.00      1.99 o 
 -12   4   5        9.94        9.05      2.17 o 
 -11   4   5        0.29        0.00      1.78 o 
 -10   4   5      110.34       96.11      3.44 o 
  -9   4   5       13.35       11.04      2.08 o 
  -8   4   5        0.17        0.00      1.63 o 
  -7   4   5       83.17       66.83      4.49 o 
  -6   4   5       25.96       24.46      3.17 o 
  -5   4   5        4.02        5.96      2.51 o 
  -4   4   5      319.08      321.79      5.48 o 
  -3   4   5       14.99       16.02      1.17 o 
  -2   4   5      149.99      138.63      3.16 o 
  -1   4   5       15.58       18.19      1.61 o 
   0   4   5      319.19      356.89      6.13 o 
   1   4   5      117.13      129.18      3.79 o 
   2   4   5        3.85        4.87      1.24 o 
   3   4   5        2.09        0.00      1.31 o 
   4   4   5        0.79        0.07      1.11 o 
   5   4   5      183.40      170.91      5.32 o 
   6   4   5        6.00        6.58      2.00 o 
   7   4   5      161.59      160.77      5.55 o 
   8   4   5      588.76      601.45     12.68 o 
   9   4   5        0.07        0.00      2.41 o 
  10   4   5       14.39       17.08      2.75 o 
  11   4   5       19.16       21.24      2.97 o 
  12   4   5        6.34        5.49      2.76 o 
 -12   5   5        4.55        5.11      2.65 o 
 -11   5   5        9.26        5.20      2.22 o 
 -10   5   5        7.08        5.64      2.17 o 
  -9   5   5        9.74        7.15      2.12 o 
  -8   5   5       14.19       18.51      2.06 o 
  -7   5   5       13.49       15.21      1.95 o 
  -6   5   5      134.02      131.47      3.52 o 
  -5   5   5       32.59       32.25      2.49 o 
  -4   5   5      113.49      121.49      8.58 o 
  -3   5   5      695.82      712.77     13.30 o 
  -2   5   5        1.24        3.90      3.27 o 
  -1   5   5        8.08        3.31      2.31 o 
   0   5   5       39.58       48.14      2.77 o 
   1   5   5       54.24       54.11      5.99 o 
   2   5   5        7.39       10.95      2.81 o 
   3   5   5      107.71      102.42      3.51 o 
   4   5   5       37.80       40.94      2.61 o 
   5   5   5       30.25       26.27      4.29 o 
   6   5   5        9.22       10.37      2.74 o 
   7   5   5        3.47        6.87      2.72 o 
   8   5   5        0.81        0.13      2.64 o 
   9   5   5        0.37        2.22      3.10 o 
  10   5   5        7.20        4.02      3.03 o 
  -9   6   5        7.34       13.31      4.46 o 
  -8   6   5       11.72        7.83      3.94 o 
  -7   6   5        2.70        0.60      3.78 o 
  -6   6   5        1.01        0.00      2.93 o 
  -5   6   5        0.09        0.00      2.79 o 
  -4   6   5       71.56       71.60      5.71 o 
  -3   6   5        0.02        1.63      2.82 o 
  -2   6   5       20.73       14.74      4.13 o 
  -1   6   5        3.05        4.81      3.06 o 
   0   6   5       65.02       63.77      4.59 o 
   1   6   5        3.07        0.00      2.78 o 
   2   6   5       10.05        5.49      3.25 o 
   3   6   5        2.81        0.38      5.30 o 
   4   6   5        4.92        3.92      8.23 o 
   5   6   5        3.81        0.00      4.83 o 
   6   6   5        0.11        0.99      5.55 o 
   7   6   5        4.98        4.08      6.71 o 
   8   6   5        1.27        0.00     10.38 o 
  -4   7   5        6.50        8.44      4.02 o 
  -3   7   5       39.85       44.43      6.01 o 
  -2   7   5       29.91       35.53      7.92 o 
  -1   7   5        6.79        3.94      3.69 o 
   0   7   5        6.03        2.17      3.87 o 
   1   7   5        0.42       10.27      6.22 o 
   2   7   5        4.69        4.74      6.03 o 
 -16   0   6        0.97        0.00      2.90 o 
 -15   0   6       77.25       70.26      4.18 o 
 -14   0   6        0.12        0.00      2.36 o 
 -13   0   6        8.25        3.79      2.49 o 
 -12   0   6      936.53      940.37     26.89 o 
 -11   0   6      289.65      298.16      7.99 o 
 -10   0   6      743.14      772.17     17.69 o 
  -9   0   6      244.19      256.60      6.88 o 
  -8   0   6        0.17        0.00      1.72 o 
  -7   0   6     1137.04     1155.91     25.46 o 
  -6   0   6     1919.53     1843.60     39.97 o 
  -5   0   6      330.23      334.44      7.28 o 
  -4   0   6     1159.59     1142.68     27.14 o 
  -3   0   6      815.70      842.66     14.76 o 
  -2   0   6     1704.67     1838.06     30.99 o 
  -1   0   6     2195.62     2256.41     42.40 o 
   0   0   6     5275.19     5550.87    103.59 o 
   1   0   6      681.42      679.73     11.05 o 
   2   0   6     2114.60     2273.83     55.64 o 
   3   0   6     1066.54     1216.95     21.55 o 
   4   0   6     1679.15     1933.66     36.35 o 
   5   0   6      401.29      421.85     10.14 o 
   6   0   6      114.89      118.24      5.48 o 
   7   0   6      726.34      764.96     17.96 o 
   8   0   6      252.44      271.58      7.85 o 
   9   0   6        8.84        1.38      2.40 o 
  10   0   6       10.17        5.87      2.81 o 
  11   0   6        0.25        0.00      2.57 o 
  12   0   6        0.84        0.00      2.89 o 
  13   0   6        1.29        0.00      4.43 o 
  14   0   6        0.01        0.00      4.15 o 
 -16   1   6        1.00        0.00      2.67 o 
 -15   1   6        1.52        3.13      2.22 o 
 -14   1   6       21.11       18.41      2.09 o 
 -13   1   6       43.44       46.46      2.43 o 
 -12   1   6       17.71       18.62      2.12 o 
 -11   1   6        0.51        0.00      1.46 o 
 -10   1   6       10.61       16.82      1.94 o 
  -9   1   6      388.13      417.26      7.23 o 
  -8   1   6     1055.70     1071.16     16.87 o 
  -7   1   6      416.09      448.92      7.59 o 
  -6   1   6       50.25       54.80      1.78 o 
  -5   1   6      191.46      174.06      4.00 o 
  -4   1   6        0.82        0.00      0.93 o 
  -3   1   6      572.49      590.56      7.53 o 
  -2   1   6     1019.10     1025.97     12.39 o 
  -1   1   6       92.27       77.60      1.84 o 
   0   1   6      570.34      564.38      6.89 o 
   1   1   6       11.31       13.90      1.02 o 
   2   1   6       22.37       28.38      1.25 o 
   3   1   6        3.30        4.72      1.06 o 
   4   1   6      532.18      556.59      8.05 o 
   5   1   6       52.63       46.28      2.04 o 
   6   1   6       14.61       16.67      1.50 o 
   7   1   6        4.11        4.28      1.31 o 
   8   1   6       88.63       71.74      2.34 o 
   9   1   6       45.06       53.06      3.64 o 
  10   1   6      117.59      123.02      3.71 o 
  11   1   6       74.35       79.94      3.87 o 
  12   1   6        0.40        0.00      2.27 o 
  13   1   6       14.38       13.93      2.81 o 
  14   1   6        3.52        2.26      3.13 o 
 -16   2   6        0.75        5.25      2.32 o 
 -15   2   6        5.40        2.04      2.59 o 
 -14   2   6       14.66       20.13      2.51 o 
 -13   2   6        4.97        5.15      1.83 o 
 -12   2   6       13.15        6.49      1.75 o 
 -11   2   6      125.11      115.31      3.18 o 
 -10   2   6        0.07        0.00      1.86 o 
  -9   2   6        9.75        7.41      1.49 o 
  -8   2   6       43.41       46.08      1.99 o 
  -7   2   6      116.62      118.92      2.92 o 
  -6   2   6      310.78      271.23      4.66 o 
  -5   2   6      922.01      919.95     13.56 o 
  -4   2   6     1300.09     1309.34     17.64 o 
  -3   2   6      432.59      423.69      6.24 o 
  -2   2   6      340.79      378.07      6.18 o 
  -1   2   6     3129.62     3497.00     48.20 o 
   0   2   6       13.77       11.06      1.43 o 
   1   2   6      884.06      892.50     12.43 o 
   2   2   6        1.84        0.00      0.87 o 
   3   2   6      207.06      223.42      4.07 o 
   4   2   6       27.94       38.06      1.48 o 
   5   2   6      454.42      444.84      7.14 o 
   6   2   6       31.74       30.18      2.54 o 
   7   2   6      131.17      119.99      2.96 o 
   8   2   6      302.50      299.40      6.85 o 
   9   2   6       65.34       66.49      3.39 o 
  10   2   6       22.53       20.79      2.83 o 
  11   2   6        5.86        6.45      2.65 o 
  12   2   6       51.18       56.13      3.69 o 
  13   2   6      129.72      129.67      4.97 o 
  14   2   6        0.38        0.00      2.68 o 
 -15   3   6       24.77       27.90      2.76 o 
 -14   3   6       44.37       46.56      3.59 o 
 -13   3   6       42.96       35.73      2.87 o 
 -12   3   6        1.31        0.74      1.97 o 
 -11   3   6       34.19       30.01      2.19 o 
 -10   3   6       44.93       43.30      2.77 o 
  -9   3   6        7.99        6.61      1.65 o 
  -8   3   6       80.84       72.94      2.56 o 
  -7   3   6      404.82      362.18      7.02 o 
  -6   3   6       29.12       36.43      1.98 o 
  -5   3   6       33.52       36.59      1.61 o 
  -4   3   6      124.81      121.90      2.51 o 
  -3   3   6      667.85      641.87      9.08 o 
  -2   3   6       52.66       58.56      1.64 o 
  -1   3   6      105.95      115.66      3.03 o 
   0   3   6      572.46      642.04     10.53 o 
   1   3   6      196.42      212.80      3.64 o 
   2   3   6        1.29        1.76      0.96 o 
   3   3   6        6.54        7.31      1.30 o 
   4   3   6       31.65       36.00      1.58 o 
   5   3   6      258.86      255.08      6.22 o 
   6   3   6      250.79      245.21      5.80 o 
   7   3   6      409.47      435.96     13.13 o 
   8   3   6       40.35       47.48      3.70 o 
   9   3   6        0.22        0.00      2.06 o 
  10   3   6       31.73       42.80      3.16 o 
  11   3   6       35.59       39.97      3.33 o 
  12   3   6        0.00        0.00      2.40 o 
  13   3   6        1.94        0.53      2.71 o 
 -14   4   6        0.94        1.43      2.16 o 
 -13   4   6       29.75       22.49      2.62 o 
 -12   4   6        4.84        3.61      2.00 o 
 -11   4   6        2.59        3.47      2.32 o 
 -10   4   6       59.47       57.21      2.77 o 
  -9   4   6       11.93        9.48      1.88 o 
  -8   4   6      251.84      226.10      4.87 o 
  -7   4   6       53.32       59.91      2.65 o 
  -6   4   6     1284.70     1264.16     20.10 o 
  -5   4   6       36.92       34.58      2.09 o 
  -4   4   6      242.17      254.25      4.29 o 
  -3   4   6       54.05       59.23      1.83 o 
  -2   4   6        0.00        0.00      0.97 o 
  -1   4   6       49.53       56.74      2.19 o 
   0   4   6       16.69       19.09      2.31 o 
   1   4   6        9.17       10.49      1.27 o 
   2   4   6        9.90        9.31      1.37 o 
   3   4   6       11.23       10.82      1.40 o 
   4   4   6        3.24        0.22      2.37 o 
   5   4   6       18.18       18.20      1.73 o 
   6   4   6      330.35      329.19      9.88 o 
   7   4   6       50.93       53.69      3.18 o 
   8   4   6      349.20      351.24      8.00 o 
   9   4   6        1.54        0.61      2.19 o 
  10   4   6        0.54        0.00      2.39 o 
  11   4   6       10.15       12.11      3.14 o 
 -12   5   6        0.79        0.96      3.08 o 
 -11   5   6        1.64        0.00      3.63 o 
 -10   5   6        2.83        0.00      2.04 o 
  -9   5   6        5.63        1.12      2.77 o 
  -8   5   6      132.67      122.92      3.79 o 
  -7   5   6        7.43        8.14      3.19 o 
  -6   5   6       38.36       46.93      4.63 o 
  -5   5   6      132.43      140.99      4.87 o 
  -4   5   6      381.93      390.24     11.64 o 
  -3   5   6       32.03       34.14      3.12 o 
  -2   5   6       96.96       84.83      4.78 o 
  -1   5   6      104.49       96.37      4.23 o 
   0   5   6       65.71       73.19      4.08 o 
   1   5   6        0.01        0.01      1.68 o 
   2   5   6       32.48       37.66      2.44 o 
   3   5   6       10.68        8.19      1.95 o 
   4   5   6       62.74       61.17      5.75 o 
   5   5   6        8.64       10.85      3.34 o 
   6   5   6      112.31      107.76      4.68 o 
   7   5   6       30.27       33.12      3.31 o 
   8   5   6       21.84       17.32      4.42 o 
   9   5   6       51.13       55.57      5.53 o 
  10   5   6       18.31       21.24      6.70 o 
  -9   6   6        2.74        2.83      3.80 o 
  -8   6   6        4.94        5.14      4.43 o 
  -7   6   6       16.77       31.96      4.96 o 
  -6   6   6       17.14       19.08      4.26 o 
  -5   6   6        0.89        1.53      4.91 o 
  -4   6   6      237.42      246.82      8.60 o 
  -3   6   6      244.57      237.23     10.90 o 
  -2   6   6       12.26       14.35      3.52 o 
  -1   6   6        7.65        0.21      3.02 o 
   0   6   6        0.92        5.92      3.05 o 
   1   6   6       72.21       65.02      4.60 o 
   2   6   6       17.16       15.66      6.02 o 
   3   6   6        0.14        0.00      5.16 o 
   4   6   6       38.26       39.83      6.85 o 
   5   6   6        0.82        0.00      4.97 o 
   6   6   6        2.36        3.66      5.32 o 
   7   6   6        7.65       10.31      5.84 o 
  -3   7   6       12.77        8.61      4.11 o 
  -2   7   6       19.59       11.25      3.94 o 
  -1   7   6        1.56        0.90      3.72 o 
   0   7   6        0.01        0.00      3.49 o 
   1   7   6        0.00        0.14      7.70 o 
 -16   1   7       22.21       21.19      2.83 o 
 -15   1   7        5.99        3.57      2.04 o 
 -14   1   7       12.19        9.22      2.20 o 
 -13   1   7       79.72       75.83      3.85 o 
 -12   1   7      176.65      169.27      3.98 o 
 -11   1   7      481.37      494.18      8.58 o 
 -10   1   7       95.54       89.76      2.71 o 
  -9   1   7        0.50        0.00      1.30 o 
  -8   1   7      672.75      646.59     10.62 o 
  -7   1   7       79.42       87.44      2.49 o 
  -6   1   7      189.34      176.32      3.60 o 
  -5   1   7        4.20        0.00      1.06 o 
  -4   1   7      201.27      196.90      3.68 o 
  -3   1   7      384.02      377.84      6.12 o 
  -2   1   7        8.74        8.51      1.36 o 
  -1   1   7     3339.44     3439.76     43.73 o 
   0   1   7      164.14      163.20      3.06 o 
   1   1   7      882.26      872.79     12.12 o 
   2   1   7        1.00        0.29      1.02 o 
   3   1   7      156.68      139.92      2.84 o 
   4   1   7        7.64        8.39      1.20 o 
   5   1   7        3.61        2.91      1.38 o 
   6   1   7      154.67      137.87      3.21 o 
   7   1   7       59.18       64.38      2.35 o 
   8   1   7        1.15        0.00      1.40 o 
   9   1   7       52.62       50.29      3.16 o 
  10   1   7        7.50        7.02      2.07 o 
  11   1   7        5.18        2.36      2.40 o 
  12   1   7       44.78       49.11      4.32 o 
  13   1   7       13.99        8.85      3.29 o 
  14   1   7        0.47        0.00      3.20 o 
 -16   2   7        2.58        8.92      3.55 o 
 -15   2   7        3.72        0.00      2.27 o 
 -14   2   7       68.98       64.96      3.90 o 
 -13   2   7        6.41        3.98      2.29 o 
 -12   2   7      106.66      107.96      3.98 o 
 -11   2   7      131.66      111.80      4.54 o 
 -10   2   7        3.44        3.53      1.53 o 
  -9   2   7      109.10      109.31      2.95 o 
  -8   2   7        5.13        5.54      1.77 o 
  -7   2   7      569.09      607.29     10.87 o 
  -6   2   7      867.58      922.58     13.70 o 
  -5   2   7      184.72      186.84      3.56 o 
  -4   2   7      442.74      452.72      7.13 o 
  -3   2   7        0.07        0.00      1.47 o 
  -2   2   7       84.25       81.62      2.73 o 
  -1   2   7        0.13        1.21      1.51 o 
   0   2   7      133.10      143.94      3.84 o 
   1   2   7       10.70       13.63      1.37 o 
   2   2   7      185.62      186.28      3.36 o 
   3   2   7      231.35      214.60      4.09 o 
   4   2   7      213.48      208.20      3.72 o 
   5   2   7      110.03      120.40      2.87 o 
   6   2   7       95.84       90.62      2.52 o 
   7   2   7        4.72        3.47      1.58 o 
   8   2   7        1.75        1.16      1.50 o 
   9   2   7       75.15       78.21      3.66 o 
  10   2   7      187.36      183.31      6.22 o 
  11   2   7       75.19       80.36      4.04 o 
  12   2   7        1.79        0.54      2.53 o 
  13   2   7       10.00        6.16      2.85 o 
 -15   3   7       26.29       25.68      4.69 o 
 -14   3   7       14.61       15.67      2.64 o 
 -13   3   7        3.56        5.02      2.29 o 
 -12   3   7       14.72       17.32      2.13 o 
 -11   3   7       19.55       16.05      2.02 o 
 -10   3   7       64.06       63.51      2.61 o 
  -9   3   7        2.39        0.63      1.62 o 
  -8   3   7      323.60      308.93      5.87 o 
  -7   3   7      312.35      308.11      5.85 o 
  -6   3   7       17.63       14.80      1.50 o 
  -5   3   7       42.45       45.80      1.79 o 
  -4   3   7        2.62        2.47      1.06 o 
  -3   3   7      321.23      304.69      5.75 o 
  -2   3   7       23.79       26.36      1.94 o 
  -1   3   7      360.13      365.49      6.65 o 
   0   3   7       10.49       11.87      1.66 o 
   1   3   7      325.89      334.32      6.35 o 
   2   3   7        3.29        2.70      0.95 o 
   3   3   7      121.61      113.40      2.65 o 
   4   3   7       70.76       65.81      2.09 o 
   5   3   7       80.50       82.00      2.45 o 
   6   3   7      588.92      574.67     12.59 o 
   7   3   7      244.68      241.37      6.12 o 
   8   3   7       79.23       81.30      3.70 o 
   9   3   7        0.93        0.00      2.15 o 
  10   3   7       10.43       11.18      2.58 o 
  11   3   7        2.30        3.82      2.59 o 
  12   3   7        8.98        5.79      3.38 o 
 -14   4   7        0.12        0.00      2.17 o 
 -13   4   7        0.42        0.00      2.49 o 
 -12   4   7        6.37        3.96      2.60 o 
 -11   4   7       35.22       24.04      2.57 o 
 -10   4   7       13.47       17.04      2.12 o 
  -9   4   7       64.07       71.51      2.90 o 
  -8   4   7        1.30        0.10      1.88 o 
  -7   4   7      596.10      597.55     10.56 o 
  -6   4   7      237.61      225.02      5.15 o 
  -5   4   7     1233.05     1254.14     19.94 o 
  -4   4   7      356.86      357.57      5.62 o 
  -3   4   7        1.30        0.36      1.36 o 
  -2   4   7        0.56        1.70      1.43 o 
  -1   4   7      132.66      128.45      3.44 o 
   0   4   7        3.12        7.05      1.87 o 
   1   4   7       28.57       27.95      2.00 o 
   2   4   7        0.01        0.00      1.29 o 
   3   4   7       13.68       19.00      2.01 o 
   4   4   7      148.87      155.40      3.83 o 
   5   4   7      118.02      120.33      4.52 o 
   6   4   7       20.41       22.45      4.65 o 
   7   4   7       10.17        8.83      2.94 o 
   8   4   7       18.90       17.53      2.58 o 
   9   4   7      116.09      106.49      5.28 o 
  10   4   7       35.32       37.10      3.34 o 
  11   4   7        5.10        3.26      2.71 o 
 -12   5   7        0.08        0.53      2.50 o 
 -11   5   7        0.06        0.00      2.15 o 
 -10   5   7       16.36       27.53      2.97 o 
  -9   5   7      119.61      103.71      5.18 o 
  -8   5   7      136.86      120.98      4.80 o 
  -7   5   7        0.20        1.47      2.18 o 
  -6   5   7       13.99       20.25      3.69 o 
  -5   5   7       77.64       83.93      3.59 o 
  -4   5   7        0.28        0.00      2.13 o 
  -3   5   7      114.93      106.13      4.01 o 
  -2   5   7       20.05       20.80      2.41 o 
  -1   5   7       15.42       18.54      2.76 o 
   0   5   7        9.97       11.40      2.49 o 
   1   5   7        4.84        6.54      3.50 o 
   2   5   7        0.00        0.00      2.07 o 
   3   5   7       27.79       24.01      2.93 o 
   4   5   7       13.23       18.83      4.22 o 
   5   5   7       76.44       94.94      6.70 o 
   6   5   7       97.03       78.03     18.04 o 
   7   5   7       73.55       71.72      5.94 o 
   8   5   7       33.92       33.84      6.13 o 
   9   5   7       55.73       58.39      6.20 o 
  -9   6   7       10.59        9.86      3.97 o 
  -8   6   7       13.69       11.67      4.75 o 
  -7   6   7        2.95        0.35      3.62 o 
  -6   6   7        0.94        2.54      3.09 o 
  -5   6   7       46.84       47.53      7.95 o 
  -4   6   7        0.87        5.32      3.44 o 
  -3   6   7        0.04        0.00      3.16 o 
  -2   6   7       24.84       29.05      3.98 o 
  -1   6   7       31.46       26.81      6.07 o 
   0   6   7        5.37        3.01      2.92 o 
   1   6   7       39.34       40.78      4.14 o 
   2   6   7        0.28        4.27      6.37 o 
   3   6   7       63.59       51.60      8.13 o 
   4   6   7       49.11       50.49     11.28 o 
   5   6   7       13.80       17.27     10.58 o 
   6   6   7       10.02        6.65      8.79 o 
 -16   0   8       55.45       55.75      4.41 o 
 -15   0   8        8.12        5.46      3.12 o 
 -14   0   8        4.84        1.06      4.23 o 
 -13   0   8      314.02      317.66      8.84 o 
 -12   0   8        6.54        8.02      2.65 o 
 -11   0   8       48.23       58.92      3.56 o 
 -10   0   8      745.72      771.30     17.87 o 
  -9   0   8        8.17       10.33      2.34 o 
  -8   0   8      204.65      208.32      6.01 o 
  -7   0   8      177.96      172.48      5.30 o 
  -6   0   8       49.28       56.59      5.19 o 
  -5   0   8      295.95      271.68      7.29 o 
  -4   0   8      338.55      360.84      8.09 o 
  -3   0   8      712.07      730.88     14.81 o 
  -2   0   8      116.62      113.19      3.83 o 
  -1   0   8      512.14      519.34     10.98 o 
   0   0   8      522.98      598.68     12.43 o 
   1   0   8       96.38      119.60      5.14 o 
   2   0   8      649.50      653.08     13.44 o 
   3   0   8      594.29      677.77     16.05 o 
   4   0   8      210.71      207.15      6.39 o 
   5   0   8      490.24      493.26     12.38 o 
   6   0   8      205.27      217.92      6.83 o 
   7   0   8      629.51      642.29     18.18 o 
   8   0   8       23.31       23.83      3.20 o 
   9   0   8      164.58      143.89      7.61 o 
  10   0   8      225.34      179.83      9.17 o 
  11   0   8        0.31        0.00      2.75 o 
  12   0   8       23.05       22.33      5.00 o 
  13   0   8        9.98       16.74      5.17 o 
 -16   1   8        8.29        7.72      2.56 o 
 -15   1   8        5.80        0.00      2.03 o 
 -14   1   8       26.46       20.77      2.29 o 
 -13   1   8        7.34        4.39      1.89 o 
 -12   1   8       75.73       86.51      2.91 o 
 -11   1   8       10.42       10.13      1.82 o 
 -10   1   8       48.81       50.45      2.28 o 
  -9   1   8       54.99       56.92      2.27 o 
  -8   1   8      415.38      435.65      8.32 o 
  -7   1   8      366.97      364.26      6.52 o 
  -6   1   8      403.35      426.57      7.40 o 
  -5   1   8      252.47      233.09      4.28 o 
  -4   1   8       36.37       37.60      1.94 o 
  -3   1   8     1466.31     1568.59     22.66 o 
  -2   1   8      318.26      346.09      5.84 o 
  -1   1   8      329.03      293.85      5.12 o 
   0   1   8     1408.96     1401.73     20.42 o 
   1   1   8      472.58      491.10      7.85 o 
   2   1   8     1933.37     2060.87     29.58 o 
   3   1   8      169.38      173.46      3.55 o 
   4   1   8       31.18       29.85      2.03 o 
   5   1   8        0.91        1.91      1.53 o 
   6   1   8       70.81       67.20      2.79 o 
   7   1   8        1.82        0.00      1.62 o 
   8   1   8        4.09        0.51      1.79 o 
   9   1   8       14.54       10.13      2.29 o 
  10   1   8        6.19        5.02      2.06 o 
  11   1   8       69.93       57.19      3.74 o 
  12   1   8        7.33       13.63      4.59 o 
  13   1   8        5.94        3.18      3.53 o 
 -16   2   8       55.37       61.15      3.75 o 
 -15   2   8       22.65       20.77      2.76 o 
 -14   2   8       14.85       12.61      2.46 o 
 -13   2   8       77.50       66.27      2.83 o 
 -12   2   8        0.00        0.00      1.70 o 
 -11   2   8        9.92       10.08      1.85 o 
 -10   2   8       37.67       41.79      2.25 o 
  -9   2   8       51.70       46.30      2.18 o 
  -8   2   8        5.52        8.09      1.52 o 
  -7   2   8       77.33       76.60      3.70 o 
  -6   2   8      229.40      242.49      4.42 o 
  -5   2   8       37.97       30.68      1.74 o 
  -4   2   8      621.94      691.59     10.56 o 
  -3   2   8      164.57      165.45      6.15 o 
  -2   2   8       51.40       44.31      2.58 o 
  -1   2   8       12.30       18.69      2.32 o 
   0   2   8     1565.83     1633.17     27.77 o 
   1   2   8       19.23       28.43      2.27 o 
   2   2   8      266.16      248.76      4.53 o 
   3   2   8      174.06      160.95      4.28 o 
   4   2   8       30.08       28.45      2.47 o 
   5   2   8      126.60      122.61      3.08 o 
   6   2   8       68.24       72.69      2.80 o 
   7   2   8       72.92       67.32      3.58 o 
   8   2   8        6.57        4.23      1.72 o 
   9   2   8      134.27      131.30      6.73 o 
  10   2   8        7.16       10.58      2.62 o 
  11   2   8       38.48       56.38      4.33 o 
  12   2   8       79.87       86.49      5.87 o 
  13   2   8        5.95        3.35      2.89 o 
 -15   3   8        2.83        1.86      2.53 o 
 -14   3   8        2.30        0.00      2.78 o 
 -13   3   8        2.82        0.62      2.19 o 
 -12   3   8      147.47      130.17      3.69 o 
 -11   3   8       36.65       36.40      2.39 o 
 -10   3   8       10.72        2.19      1.76 o 
  -9   3   8       39.78       36.21      2.24 o 
  -8   3   8      131.51      124.08      5.22 o 
  -7   3   8      290.51      286.70      5.61 o 
  -6   3   8       68.65       70.53      2.27 o 
  -5   3   8       66.36       75.56      2.23 o 
  -4   3   8        0.17        0.17      1.17 o 
  -3   3   8      116.77      136.93      3.88 o 
  -2   3   8       56.68       60.17      2.88 o 
  -1   3   8       30.49       32.98      2.41 o 
   0   3   8      261.45      276.87      6.16 o 
   1   3   8        0.54        1.34      1.79 o 
   2   3   8       33.67       36.98      1.68 o 
   3   3   8      319.42      302.21      5.44 o 
   4   3   8       22.94       29.11      2.77 o 
   5   3   8      318.61      307.30      6.13 o 
   6   3   8     1046.56     1047.80     20.00 o 
   7   3   8      243.22      237.99      6.11 o 
   8   3   8       90.39       87.13      3.80 o 
   9   3   8       23.92       20.32      2.78 o 
  10   3   8       43.76       51.92      3.56 o 
  11   3   8       10.03       14.38      3.61 o 
  12   3   8        2.04        2.36      2.81 o 
 -13   4   8        0.32        0.00      2.41 o 
 -12   4   8       12.95        9.91      2.48 o 
 -11   4   8        3.79        7.69      2.61 o 
 -10   4   8       17.32       21.77      2.20 o 
  -9   4   8      125.25      119.13      3.50 o 
  -8   4   8       59.14       60.00      2.83 o 
  -7   4   8       22.93       25.64      2.19 o 
  -6   4   8      134.81      151.96      3.90 o 
  -5   4   8      708.25      732.16     12.26 o 
  -4   4   8        3.24        3.99      1.63 o 
  -3   4   8       34.78       39.23      2.22 o 
  -2   4   8       43.34       46.84      2.39 o 
  -1   4   8       10.46       11.79      1.81 o 
   0   4   8       26.80       30.49      2.10 o 
   1   4   8        0.40        0.29      1.73 o 
   2   4   8       10.62       11.10      1.79 o 
   3   4   8       44.74       47.08      2.19 o 
   4   4   8        5.89        7.29      2.13 o 
   5   4   8      303.68      314.28      8.95 o 
   6   4   8       75.55       73.43      3.54 o 
   7   4   8        4.52        4.72      3.19 o 
   8   4   8       13.47        7.30      2.91 o 
   9   4   8       63.92       65.45      3.81 o 
  10   4   8        0.64        0.00      2.51 o 
 -11   5   8        4.44       11.67      4.01 o 
 -10   5   8      117.23      115.12      5.35 o 
  -9   5   8      162.11      164.73      8.24 o 
  -8   5   8       80.66       85.67      4.31 o 
  -7   5   8      123.86      130.30      4.85 o 
  -6   5   8       39.53       51.52      3.53 o 
  -5   5   8       19.09       23.67      3.49 o 
  -4   5   8       13.86       16.07      2.78 o 
  -3   5   8       79.45       87.41      4.22 o 
  -2   5   8       53.94       53.64      5.58 o 
  -1   5   8        7.20        7.98      4.63 o 
   0   5   8       11.85        7.35      2.55 o 
   1   5   8       32.48       30.47      3.10 o 
   2   5   8        0.57        1.41      3.42 o 
   3   5   8      109.49      105.07      8.42 o 
   4   5   8      245.74      229.49     10.94 o 
   5   5   8       41.25       36.25      4.99 o 
   6   5   8        0.09        1.01      4.02 o 
   7   5   8       16.94       25.16      6.21 o 
   8   5   8       28.60       33.41      5.20 o 
  -8   6   8       33.19       42.76      7.55 o 
  -7   6   8        7.71        5.98      3.49 o 
  -6   6   8       13.49       21.25      3.84 o 
  -5   6   8        0.10        0.00      3.04 o 
  -4   6   8        1.28        0.71      3.13 o 
  -3   6   8        4.07        0.00      3.01 o 
  -2   6   8        4.19        1.88      3.00 o 
  -1   6   8        1.55        2.27      4.31 o 
   0   6   8        0.31        0.00      2.92 o 
   1   6   8        7.95        6.84      3.26 o 
   2   6   8       69.38       97.82     16.26 o 
   3   6   8      119.15      118.54      9.43 o 
   4   6   8       18.59       23.93      6.37 o 
   5   6   8        0.01        4.07      5.57 o 
 -16   1   9        4.59        3.52      2.56 o 
 -15   1   9       16.55       13.08      2.34 o 
 -14   1   9       14.06       13.88      2.23 o 
 -13   1   9        1.50        0.00      1.85 o 
 -12   1   9       33.07       37.67      2.40 o 
 -11   1   9        2.12        0.00      1.67 o 
 -10   1   9      100.08       97.61      2.95 o 
  -9   1   9      101.90      102.60      3.28 o 
  -8   1   9        2.03        2.30      1.46 o 
  -7   1   9      473.98      477.21      8.27 o 
  -6   1   9      777.29      800.92     13.04 o 
  -5   1   9      270.91      304.99      5.36 o 
  -4   1   9       16.38       11.96      1.71 o 
  -3   1   9       51.79       63.32      2.17 o 
  -2   1   9      476.72      478.53      7.75 o 
  -1   1   9      123.46      139.34      3.19 o 
   0   1   9      170.28      179.46      3.70 o 
   1   1   9      405.75      392.18      6.60 o 
   2   1   9       26.74       23.55      1.51 o 
   3   1   9       18.50       21.37      1.61 o 
   4   1   9        7.11        9.22      1.78 o 
   5   1   9       97.38       88.01      3.08 o 
   6   1   9       64.33       72.18      3.42 o 
   7   1   9       42.25       46.61      3.42 o 
   8   1   9       66.21       65.18      3.06 o 
   9   1   9        8.72        9.62      2.20 o 
  10   1   9        0.89        0.00      2.34 o 
  11   1   9      172.80      163.60      5.47 o 
  12   1   9        3.70        0.50      3.13 o 
  13   1   9        2.39        0.00      3.14 o 
 -15   2   9        1.44        0.00      2.70 o 
 -14   2   9        0.33        0.00      1.96 o 
 -13   2   9        2.01        0.00      1.88 o 
 -12   2   9       13.66       12.35      1.99 o 
 -11   2   9        0.37        0.00      1.67 o 
 -10   2   9        6.57        3.50      2.06 o 
  -9   2   9       30.55       37.94      2.71 o 
  -8   2   9       56.55       57.20      2.34 o 
  -7   2   9      162.56      158.24      5.65 o 
  -6   2   9        0.49        2.37      1.31 o 
  -5   2   9       48.47       48.05      2.16 o 
  -4   2   9       93.51       97.58      2.45 o 
  -3   2   9      323.25      350.94      7.35 o 
  -2   2   9      121.53      146.02      4.18 o 
  -1   2   9       46.20       40.03      2.65 o 
   0   2   9        7.37        4.80      2.01 o 
   1   2   9       81.17       89.79      3.48 o 
   2   2   9       87.69       90.64      2.46 o 
   3   2   9        5.98        7.34      1.30 o 
   4   2   9       27.69       30.69      1.76 o 
   5   2   9        3.20        5.16      1.70 o 
   6   2   9      477.71      461.10      8.54 o 
   7   2   9        0.10        0.00      1.86 o 
   8   2   9        0.30        0.00      1.86 o 
   9   2   9       11.81        8.24      2.56 o 
  10   2   9       83.04       83.59      4.25 o 
  11   2   9       28.10       33.53      3.42 o 
  12   2   9        1.36        1.77      2.76 o 
 -14   3   9        5.90        1.84      2.60 o 
 -13   3   9       25.68       31.37      2.78 o 
 -12   3   9        0.18        0.99      1.94 o 
 -11   3   9        3.08        1.81      1.86 o 
 -10   3   9        1.83        0.00      1.62 o 
  -9   3   9       12.90       13.81      1.95 o 
  -8   3   9        4.68        3.02      2.79 o 
  -7   3   9       85.66       85.61      2.90 o 
  -6   3   9      185.76      178.17      3.70 o 
  -5   3   9      108.54      107.14      3.06 o 
  -4   3   9       35.50       38.59      2.58 o 
  -3   3   9       21.89       21.32      2.31 o 
  -2   3   9       67.18       70.82      3.20 o 
  -1   3   9       36.90       38.51      2.65 o 
   0   3   9      289.68      291.35      6.53 o 
   1   3   9      207.76      193.74      5.08 o 
   2   3   9      114.19      111.28      3.15 o 
   3   3   9       39.11       35.04      1.88 o 
   4   3   9        0.79        0.41      1.58 o 
   5   3   9      167.26      170.85      4.67 o 
   6   3   9      335.13      338.84      6.79 o 
   7   3   9      124.96      120.06      4.38 o 
   8   3   9       36.22       39.14      3.15 o 
   9   3   9       47.02       57.21      3.64 o 
  10   3   9        0.84        2.10      2.55 o 
  11   3   9        8.23        4.20      2.87 o 
 -13   4   9        1.39        4.61      2.49 o 
 -12   4   9        5.52        1.84      2.25 o 
 -11   4   9        6.15        6.71      2.33 o 
 -10   4   9       79.92       77.01      3.06 o 
  -9   4   9       51.31       52.57      2.69 o 
  -8   4   9      101.57      100.87      3.34 o 
  -7   4   9       58.47       61.42      2.77 o 
  -6   4   9      293.86      297.11      5.96 o 
  -5   4   9        3.23        5.64      1.73 o 
  -4   4   9      196.53      183.51      4.99 o 
  -3   4   9      131.24      123.10      6.18 o 
  -2   4   9      120.43      124.13      3.96 o 
  -1   4   9      211.84      209.08      6.82 o 
   0   4   9       11.59        6.18      2.18 o 
   1   4   9       19.86       27.36      3.99 o 
   2   4   9       36.07       38.30      4.64 o 
   3   4   9       10.35        7.65      2.49 o 
   4   4   9      159.56      149.46      4.66 o 
   5   4   9      108.20      121.33      5.58 o 
   6   4   9       26.66       37.91      7.96 o 
   7   4   9      258.02      258.16     11.21 o 
   8   4   9       84.04       93.78      6.81 o 
   9   4   9        0.00        0.00      3.01 o 
  10   4   9        0.11        1.03      3.35 o 
 -11   5   9        1.17        5.80      3.22 o 
 -10   5   9        8.68       10.26      3.27 o 
  -9   5   9       53.51       65.06      5.20 o 
  -8   5   9       98.36       98.70      4.59 o 
  -7   5   9       78.44       75.80      4.16 o 
  -6   5   9       29.49       28.67      3.18 o 
  -5   5   9        6.33        4.67      2.73 o 
  -4   5   9      109.27       97.98      4.42 o 
  -3   5   9        0.28        0.00      2.50 o 
  -2   5   9        2.24        1.32      2.83 o 
  -1   5   9        1.25        1.70      2.48 o 
   0   5   9        8.21        5.83      2.57 o 
   1   5   9       27.49       27.08      4.42 o 
   2   5   9        7.13        7.69      2.92 o 
   3   5   9        0.89        0.01      2.21 o 
   4   5   9       88.79      111.10      6.79 o 
   5   5   9        0.76        0.00      4.04 o 
   6   5   9       14.10       10.36      4.62 o 
   7   5   9        0.17        0.32      4.38 o 
   8   5   9        0.00        0.00      7.89 o 
  -8   6   9        0.01        0.00      9.30 o 
  -7   6   9        4.00        7.74      5.95 o 
  -6   6   9       23.33       18.92      9.41 o 
  -5   6   9        0.05        1.38      5.66 o 
  -4   6   9        5.31        9.48      8.02 o 
  -3   6   9        6.57        7.33      5.89 o 
  -2   6   9       24.84       22.19      6.33 o 
  -1   6   9        3.75        6.18      5.50 o 
   0   6   9        1.06        6.02      5.03 o 
   1   6   9       15.44       15.67      3.47 o 
   2   6   9        5.96        4.02      5.80 o 
   3   6   9       50.10       73.62      8.49 o 
   4   6   9       24.42       44.41      7.61 o 
 -16   0  10        4.62        4.25      3.56 o 
 -15   0  10        0.01        0.00      2.93 o 
 -14   0  10      334.71      349.94      9.81 o 
 -13   0  10        6.68        4.22      2.93 o 
 -12   0  10       49.02       53.28      3.81 o 
 -11   0  10       83.94      104.45      4.59 o 
 -10   0  10       71.82       74.58      3.87 o 
  -9   0  10        9.20        4.59      2.36 o 
  -8   0  10      101.40      106.27      4.39 o 
  -7   0  10       61.39       51.61      3.44 o 
  -6   0  10      787.66      747.32     17.85 o 
  -5   0  10      341.52      377.65     12.05 o 
  -4   0  10      937.25     1031.36     23.59 o 
  -3   0  10        4.04        0.00      2.56 o 
  -2   0  10      618.09      655.44     13.73 o 
  -1   0  10      129.76      117.95      4.23 o 
   0   0  10     2098.24     2265.66     43.40 o 
   1   0  10       41.51       42.70      3.57 o 
   2   0  10        6.25        4.71      2.81 o 
   3   0  10      207.52      220.33      7.06 o 
   4   0  10      199.94      208.57      6.85 o 
   5   0  10      178.15      162.80      6.01 o 
   6   0  10      190.95      206.78      8.07 o 
   7   0  10       35.16       31.42      3.59 o 
   8   0  10      276.75      250.40      8.55 o 
   9   0  10        7.56        2.94      6.04 o 
  10   0  10      108.98       89.08      5.37 o 
  11   0  10        1.22        5.59      4.46 o 
  12   0  10        0.50        0.00      5.47 o 
 -16   1  10        2.38        0.00      2.50 o 
 -15   1  10       25.05       27.33      2.59 o 
 -14   1  10        0.43        0.00      2.00 o 
 -13   1  10       10.70       10.20      2.13 o 
 -12   1  10      121.60      121.47      3.54 o 
 -11   1  10       70.66       69.46      2.84 o 
 -10   1  10      133.45      132.95      3.55 o 
  -9   1  10        5.02        3.72      1.65 o 
  -8   1  10       34.20       33.51      2.93 o 
  -7   1  10       19.59       18.93      2.31 o 
  -6   1  10      771.09      840.62     14.28 o 
  -5   1  10      168.80      183.68      3.84 o 
  -4   1  10        9.41        8.87      1.50 o 
  -3   1  10        4.05        0.05      1.70 o 
  -2   1  10       52.04       58.08      2.30 o 
  -1   1  10       69.98       58.68      3.38 o 
   0   1  10        0.94        0.00      1.32 o 
   1   1  10      162.13      156.07      3.54 o 
   2   1  10       40.39       44.29      2.03 o 
   3   1  10       27.70       26.70      2.33 o 
   4   1  10      105.89       97.15      3.39 o 
   5   1  10       64.07       66.26      2.97 o 
   6   1  10        9.61        5.86      2.03 o 
   7   1  10       23.48       24.53      2.44 o 
   8   1  10      200.49      175.88      4.72 o 
   9   1  10      157.40      141.75      5.81 o 
  10   1  10       17.95       12.16      2.84 o 
  11   1  10        0.12        0.00      2.54 o 
  12   1  10        4.49        9.93      3.08 o 
 -15   2  10        3.54        4.11      2.52 o 
 -14   2  10        0.15        0.00      2.00 o 
 -13   2  10       42.73       46.32      2.75 o 
 -12   2  10       72.28       66.71      2.90 o 
 -11   2  10        0.00        0.00      1.84 o 
 -10   2  10       96.98       91.16      3.09 o 
  -9   2  10      545.11      522.65      9.15 o 
  -8   2  10      144.77      139.30      3.77 o 
  -7   2  10        2.65        0.90      1.43 o 
  -6   2  10       26.05       28.63      1.73 o 
  -5   2  10        1.59        2.38      1.14 o 
  -4   2  10        0.85        1.99      1.57 o 
  -3   2  10      179.55      189.21      5.44 o 
  -2   2  10       18.53       21.45      3.88 o 
  -1   2  10      534.54      559.81     10.81 o 
   0   2  10       69.42       79.67      3.95 o 
   1   2  10       61.67       67.47      4.90 o 
   2   2  10        3.04        3.22      1.39 o 
   3   2  10      110.68      102.76      2.84 o 
   4   2  10      284.81      272.05      7.89 o 
   5   2  10     1400.06     1362.81     21.97 o 
   6   2  10       28.70       29.75      2.43 o 
   7   2  10       23.10       24.10      2.31 o 
   8   2  10        5.40        1.30      2.38 o 
   9   2  10        0.15        4.72      2.52 o 
  10   2  10       22.09       28.21      3.73 o 
  11   2  10       60.59       63.77      4.20 o 
 -14   3  10       36.13       39.77      3.23 o 
 -13   3  10       31.03       29.00      2.85 o 
 -12   3  10       16.56       14.92      2.27 o 
 -11   3  10        0.02        0.00      1.80 o 
 -10   3  10      100.97       86.15      3.04 o 
  -9   3  10       23.23       21.97      2.11 o 
  -8   3  10       94.61       91.10      3.10 o 
  -7   3  10      598.09      591.62     13.38 o 
  -6   3  10      279.90      282.42      5.70 o 
  -5   3  10      194.76      188.96      4.94 o 
  -4   3  10       44.34       51.48      2.92 o 
  -3   3  10       10.86       11.76      3.28 o 
  -2   3  10      130.31      127.86      4.12 o 
  -1   3  10        1.43        3.29      2.06 o 
   0   3  10       81.27       92.37      3.66 o 
   1   3  10      246.75      248.76      6.05 o 
   2   3  10       41.20       44.08      3.88 o 
   3   3  10      230.07      222.55      6.07 o 
   4   3  10      443.64      441.85      9.21 o 
   5   3  10       15.93       17.06      2.51 o 
   6   3  10        5.77        3.57      1.74 o 
   7   3  10       77.74       74.39      5.30 o 
   8   3  10       11.47       13.70      3.49 o 
   9   3  10       21.18       17.21      3.47 o 
  10   3  10        2.92        1.30      2.72 o 
 -13   4  10       23.54       26.01      5.47 o 
 -12   4  10       34.35       40.20      3.44 o 
 -11   4  10       19.26       23.98      2.67 o 
 -10   4  10       14.11       14.64      3.25 o 
  -9   4  10       21.67       22.74      2.65 o 
  -8   4  10        8.28        3.89      2.71 o 
  -7   4  10       60.76       59.84      3.10 o 
  -6   4  10        7.28        5.67      2.47 o 
  -5   4  10      195.12      187.53      4.97 o 
  -4   4  10        1.38        0.00      1.97 o 
  -3   4  10       56.44       67.96      3.76 o 
  -2   4  10       68.63       66.38      5.96 o 
  -1   4  10        0.68        2.14      2.14 o 
   0   4  10       74.15       66.92      3.36 o 
   1   4  10        2.30        0.00      1.98 o 
   2   4  10        5.54        4.32      2.17 o 
   3   4  10       94.80       95.61      4.21 o 
   4   4  10        1.83        0.00      3.40 o 
   5   4  10       23.41       15.47      3.79 o 
   6   4  10        4.55        3.59      3.62 o 
   7   4  10       65.14       59.48      7.37 o 
   8   4  10        1.37        4.17      3.48 o 
   9   4  10        4.50        4.50      3.58 o 
 -11   5  10        0.44        3.51      3.31 o 
 -10   5  10       47.12       48.59      4.41 o 
  -9   5  10       64.06       58.41      7.19 o 
  -8   5  10        8.57        4.41      2.94 o 
  -7   5  10       29.59       33.17      6.11 o 
  -6   5  10       30.55       39.51      3.62 o 
  -5   5  10        1.02        3.51      2.82 o 
  -4   5  10        7.94        9.98      2.98 o 
  -3   5  10        1.13        1.73      2.66 o 
  -2   5  10       30.13       30.81      3.63 o 
  -1   5  10       49.00       45.55      3.79 o 
   0   5  10       14.27        7.12      3.28 o 
   1   5  10      124.84      120.62      5.10 o 
   2   5  10      133.97      130.44      5.18 o 
   3   5  10       11.18        2.67      4.17 o 
   4   5  10        0.51        2.35      4.31 o 
   5   5  10       29.41       40.61      5.63 o 
   6   5  10       26.87       31.38      5.33 o 
   7   5  10        3.20        2.87      4.57 o 
  -7   6  10       56.18       65.26      5.83 o 
  -6   6  10       10.71       16.18      4.36 o 
  -5   6  10       19.80       26.64      5.84 o 
  -4   6  10        1.84        0.00      3.80 o 
  -3   6  10        3.51        5.11      3.62 o 
  -2   6  10       19.57       15.94      4.08 o 
  -1   6  10        7.58        1.94      3.93 o 
   0   6  10       29.14       20.47      6.83 o 
   1   6  10       15.28       11.95      6.73 o 
   2   6  10        6.08        3.84      6.40 o 
   3   6  10      158.64      157.46     16.72 o 
 -15   1  11       17.91       13.83      2.49 o 
 -14   1  11       50.46       50.56      2.97 o 
 -13   1  11       51.89       56.56      2.95 o 
 -12   1  11       64.01       66.20      4.73 o 
 -11   1  11      111.73      112.91      3.67 o 
 -10   1  11      486.19      480.76      8.64 o 
  -9   1  11      344.57      338.39      7.09 o 
  -8   1  11       57.51       65.58      2.65 o 
  -7   1  11       22.46       24.34      2.23 o 
  -6   1  11        0.56        0.00      1.58 o 
  -5   1  11        0.36        0.00      1.44 o 
  -4   1  11       27.67       28.43      2.10 o 
  -3   1  11      173.99      172.00      4.32 o 
  -2   1  11      435.47      470.05      7.85 o 
  -1   1  11      157.63      162.27      3.70 o 
   0   1  11      272.29      286.52      5.39 o 
   1   1  11      437.46      440.75      7.51 o 
   2   1  11      159.16      152.55      3.60 o 
   3   1  11       36.67       40.40      4.59 o 
   4   1  11       54.73       54.92      2.99 o 
   5   1  11      250.50      244.42      5.57 o 
   6   1  11        7.66        7.38      2.14 o 
   7   1  11      142.41      125.98      4.08 o 
   8   1  11        7.24        5.74      2.27 o 
   9   1  11       19.75       20.50      3.02 o 
  10   1  11       30.59       36.58      3.54 o 
  11   1  11        6.75       10.82      3.01 o 
 -15   2  11       29.51       32.94      3.14 o 
 -14   2  11        0.85        0.00      2.13 o 
 -13   2  11        1.73        0.00      2.04 o 
 -12   2  11        7.39        6.87      2.09 o 
 -11   2  11      172.30      175.71      4.34 o 
 -10   2  11      310.81      306.41      6.15 o 
  -9   2  11       56.69       62.00      2.67 o 
  -8   2  11        0.55        0.12      1.68 o 
  -7   2  11      103.90      103.46      3.08 o 
  -6   2  11      328.79      342.34      6.07 o 
  -5   2  11       48.67       47.56      1.93 o 
  -4   2  11       36.12       35.09      1.88 o 
  -3   2  11      121.29      127.93      4.24 o 
  -2   2  11       17.67       17.05      2.56 o 
  -1   2  11       29.83       33.44      2.87 o 
   0   2  11      292.79      288.42      6.74 o 
   1   2  11        0.16        1.83      1.82 o 
   2   2  11        0.04        0.00      1.40 o 
   3   2  11      130.60      121.41      3.30 o 
   4   2  11      656.82      641.96     11.45 o 
   5   2  11      160.23      161.98      5.87 o 
   6   2  11        5.05        0.88      1.96 o 
   7   2  11       41.79       50.19      2.91 o 
   8   2  11       28.18       27.18      3.20 o 
   9   2  11       28.68       32.10      3.32 o 
  10   2  11       21.38       20.08      3.37 o 
  11   2  11        0.19        1.30      2.84 o 
 -14   3  11        7.83        6.98      2.61 o 
 -13   3  11       69.49       78.67      3.44 o 
 -12   3  11        0.37        0.00      1.95 o 
 -11   3  11        0.18        0.91      1.95 o 
 -10   3  11        0.35        2.34      2.40 o 
  -9   3  11      159.72      153.95      7.92 o 
  -8   3  11      301.08      304.93      6.37 o 
  -7   3  11       92.54       98.59      3.19 o 
  -6   3  11       70.45       76.13      2.86 o 
  -5   3  11       36.08       44.67      3.64 o 
  -4   3  11      132.58      133.46      4.75 o 
  -3   3  11       16.90       22.09      2.62 o 
  -2   3  11       26.45       33.07      4.29 o 
  -1   3  11      366.93      352.13      7.82 o 
   0   3  11       37.35       38.47      3.11 o 
   1   3  11        8.18        2.88      2.67 o 
   2   3  11      170.68      164.74      5.05 o 
   3   3  11       79.39       94.10      5.07 o 
   4   3  11       44.56       48.01      3.30 o 
   5   3  11      107.42      106.12      3.62 o 
   6   3  11      122.49      110.17      7.81 o 
   7   3  11       39.84       44.56      4.30 o 
   8   3  11       17.91       20.01      3.72 o 
   9   3  11        7.16        8.70      4.15 o 
  10   3  11       44.05       49.30      5.93 o 
 -12   4  11        0.25        3.61      2.63 o 
 -11   4  11       11.83       13.88      2.64 o 
 -10   4  11       38.57       41.75      3.00 o 
  -9   4  11        3.01        5.73      2.39 o 
  -8   4  11       40.41       44.39      2.95 o 
  -7   4  11       16.02       11.37      2.32 o 
  -6   4  11        0.09        0.00      2.01 o 
  -5   4  11        8.86        6.13      2.20 o 
  -4   4  11       24.46       30.13      4.74 o 
  -3   4  11       94.34       86.84      5.01 o 
  -2   4  11       75.27       70.90      3.56 o 
  -1   4  11        0.56        0.38      2.20 o 
   0   4  11        1.05        0.00      2.24 o 
   1   4  11       18.31       12.82      2.58 o 
   2   4  11       50.30       60.10      3.51 o 
   3   4  11        5.26        4.76      2.29 o 
   4   4  11       17.79       19.85      3.00 o 
   5   4  11        5.10        0.00      3.47 o 
   6   4  11       21.29       22.03      4.22 o 
   7   4  11       12.93       15.24      4.14 o 
   8   4  11        0.63       14.31      5.53 o 
 -10   5  11        8.75       11.02      6.35 o 
  -9   5  11       38.25       32.33      4.00 o 
  -8   5  11       13.43       21.33      3.44 o 
  -7   5  11       14.68       14.55      3.22 o 
  -6   5  11        1.06        0.00      2.79 o 
  -5   5  11       52.20       48.70      3.92 o 
  -4   5  11       15.15       15.62      3.16 o 
  -3   5  11       43.89       38.30      3.72 o 
  -2   5  11        0.01        1.26      2.67 o 
  -1   5  11        5.96        0.10      3.84 o 
   0   5  11       38.32       42.07      3.79 o 
   1   5  11       82.89       85.79      4.60 o 
   2   5  11        5.43       13.13      2.99 o 
   3   5  11       23.09       30.70      8.04 o 
   4   5  11       63.81       64.00      6.31 o 
   5   5  11        0.00        0.00      4.36 o 
   6   5  11        0.11        0.00      4.39 o 
  -6   6  11        0.75        2.86      4.25 o 
  -5   6  11        0.00        0.64      3.85 o 
  -4   6  11        4.09        0.00      3.51 o 
  -3   6  11        1.19        0.16      3.62 o 
  -2   6  11        3.02        0.00      3.45 o 
  -1   6  11        4.21        5.13      4.18 o 
   0   6  11        0.03        0.00      4.92 o 
   1   6  11        0.35        1.33      9.28 o 
   2   6  11       77.46       90.37      9.55 o 
 -15   0  12       14.21        5.11      3.47 o 
 -14   0  12       18.28       10.67      5.33 o 
 -13   0  12        1.01        0.00      2.94 o 
 -12   0  12      712.09      745.77     18.58 o 
 -11   0  12        0.15        0.61      2.79 o 
 -10   0  12      184.18      182.25      7.79 o 
  -9   0  12       31.60       32.18      3.39 o 
  -8   0  12       44.07       46.85      4.07 o 
  -7   0  12      904.67      914.22     21.32 o 
  -6   0  12       91.84       91.83      5.87 o 
  -5   0  12      298.98      306.28      8.85 o 
  -4   0  12      341.15      339.41      9.57 o 
  -3   0  12      267.27      260.35      8.00 o 
  -2   0  12      411.29      450.45     11.92 o 
  -1   0  12       59.73       63.67      4.37 o 
   0   0  12        6.16        0.00      5.56 o 
   1   0  12      515.46      537.28     13.88 o 
   2   0  12      224.92      224.57      7.54 o 
   3   0  12      664.40      630.00     15.94 o 
   4   0  12       35.53       34.50      4.00 o 
   5   0  12      177.16      158.32      7.57 o 
   6   0  12       59.60       53.71      5.45 o 
   7   0  12       83.38       65.05      6.96 o 
   8   0  12        0.18        0.33      3.00 o 
   9   0  12       70.57       77.09      5.29 o 
  10   0  12       19.13       15.25      3.98 o 
  11   0  12       10.83        3.00      7.09 o 
 -15   1  12        0.93        0.00      2.21 o 
 -14   1  12        6.72        5.54      2.32 o 
 -13   1  12        1.57        0.00      2.03 o 
 -12   1  12       14.59       21.12      2.38 o 
 -11   1  12      160.25      153.46      4.09 o 
 -10   1  12      240.16      254.78      5.46 o 
  -9   1  12       12.69       16.14      2.08 o 
  -8   1  12       24.58       28.77      2.55 o 
  -7   1  12      114.90      121.57      3.74 o 
  -6   1  12      123.20      128.38      3.59 o 
  -5   1  12      115.30      116.85      3.20 o 
  -4   1  12       54.21       53.41      2.81 o 
  -3   1  12      235.73      242.28      5.41 o 
  -2   1  12      466.51      463.66      7.91 o 
  -1   1  12       70.60       76.94      2.76 o 
   0   1  12      294.56      311.65      5.86 o 
   1   1  12        9.78       11.14      1.86 o 
   2   1  12        0.04        0.00      2.04 o 
   3   1  12       58.70       55.76      3.30 o 
   4   1  12       31.07       32.43      2.74 o 
   5   1  12        3.89        3.71      2.49 o 
   6   1  12       39.42       31.64      3.93 o 
   7   1  12       44.38       42.30      3.02 o 
   8   1  12        3.37        6.86      2.31 o 
   9   1  12       23.83       35.14      3.55 o 
  10   1  12        3.50        4.57      2.80 o 
 -14   2  12        4.39        0.40      2.28 o 
 -13   2  12       20.41       18.25      2.42 o 
 -12   2  12       37.90       43.02      2.74 o 
 -11   2  12      156.43      154.65      4.14 o 
 -10   2  12       31.57       39.61      2.53 o 
  -9   2  12      130.66      136.69      4.86 o 
  -8   2  12       24.62       26.19      2.25 o 
  -7   2  12       74.33       83.78      2.92 o 
  -6   2  12        0.04        0.12      2.12 o 
  -5   2  12       31.45       32.21      2.06 o 
  -4   2  12        2.79        1.63      2.29 o 
  -3   2  12        0.32        0.00      2.29 o 
  -2   2  12       86.49       91.70      3.94 o 
  -1   2  12      447.89      442.70      9.32 o 
   0   2  12       68.78       74.85      5.28 o 
   1   2  12      419.92      417.75      8.04 o 
   2   2  12      952.99      946.44     15.96 o 
   3   2  12      225.15      210.27      5.27 o 
   4   2  12        3.84        6.92      2.51 o 
   5   2  12        0.61        0.00      2.05 o 
   6   2  12        0.03        0.38      2.49 o 
   7   2  12       39.01       35.28      2.77 o 
   8   2  12        1.26        1.14      2.61 o 
   9   2  12       14.49       10.96      4.11 o 
  10   2  12        7.61        6.97      3.05 o 
 -13   3  12        0.00        0.27      2.46 o 
 -12   3  12        0.04        0.00      3.08 o 
 -11   3  12        7.18        7.81      2.45 o 
 -10   3  12       68.61       67.77      3.50 o 
  -9   3  12       27.81       34.24      3.14 o 
  -8   3  12        0.15        0.00      2.26 o 
  -7   3  12        6.92        7.40      2.39 o 
  -6   3  12       41.85       51.79      3.28 o 
  -5   3  12        3.69        0.48      2.31 o 
  -4   3  12        0.32        0.00      2.28 o 
  -3   3  12       24.50       26.13      2.91 o 
  -2   3  12        2.07        0.00      3.37 o 
  -1   3  12       87.74       79.11      5.21 o 
   0   3  12      106.50      107.51      4.29 o 
   1   3  12       84.86       80.32      4.40 o 
   2   3  12       45.37       47.90      3.76 o 
   3   3  12      291.33      290.89      7.24 o 
   4   3  12       24.18       25.23      2.90 o 
   5   3  12       19.23       16.41      2.79 o 
   6   3  12      147.82      131.21      6.22 o 
   7   3  12       13.63       12.29      5.44 o 
   8   3  12        4.52        1.25      4.03 o 
   9   3  12        2.68        1.96      3.65 o 
 -12   4  12        6.14        9.35      2.93 o 
 -11   4  12        2.13        0.11      2.39 o 
 -10   4  12        6.79        5.02      2.42 o 
  -9   4  12        0.00        1.55      2.30 o 
  -8   4  12        4.84        1.92      2.27 o 
  -7   4  12       24.91       29.83      2.83 o 
  -6   4  12       60.46       59.23      4.10 o 
  -5   4  12        0.77        0.00      2.20 o 
  -4   4  12      171.39      179.54      5.21 o 
  -3   4  12       19.62       16.01      2.94 o 
  -2   4  12      127.70      114.03      4.56 o 
  -1   4  12       33.89       36.39      3.11 o 
   0   4  12       32.19       32.14      3.60 o 
   1   4  12        4.16        1.71      2.31 o 
   2   4  12       18.04       15.87      2.80 o 
   3   4  12       21.27       26.45      3.04 o 
   4   4  12        0.02        1.90      3.58 o 
   5   4  12        0.02        0.00      3.71 o 
   6   4  12        1.72        0.00      3.81 o 
   7   4  12        3.02        2.33      4.38 o 
  -9   5  12        1.43        3.04      5.06 o 
  -8   5  12       15.52        9.12      3.33 o 
  -7   5  12        1.05        2.20      4.38 o 
  -6   5  12        0.04        0.00      2.90 o 
  -5   5  12        8.34        8.26      3.12 o 
  -4   5  12       22.13       20.10      3.69 o 
  -3   5  12       65.28       63.05      4.32 o 
  -2   5  12        2.57        0.00      2.52 o 
  -1   5  12        2.04        1.94      2.81 o 
   0   5  12        0.01        0.00      2.60 o 
   1   5  12       14.76        0.00      4.46 o 
   2   5  12       14.07       14.81      4.80 o 
   3   5  12       13.69       17.89      5.12 o 
   4   5  12        1.40        4.37      4.88 o 
   5   5  12        1.41        1.24      4.40 o 
  -3   6  12        1.47        0.23      5.12 o 
  -2   6  12        9.55        7.06      3.99 o 
 -15   1  13        7.70        4.19      2.44 o 
 -14   1  13        0.01        0.00      2.27 o 
 -13   1  13       24.34       33.28      3.66 o 
 -12   1  13      149.11      151.00      4.21 o 
 -11   1  13      156.75      160.75      4.26 o 
 -10   1  13       13.50       17.79      2.22 o 
  -9   1  13       86.84       87.61      3.15 o 
  -8   1  13      119.63      114.71      4.08 o 
  -7   1  13      124.10      116.86      3.83 o 
  -6   1  13       66.27       67.56      2.96 o 
  -5   1  13      108.39      102.49      3.41 o 
  -4   1  13        0.00        0.00      1.83 o 
  -3   1  13       23.32       23.06      2.24 o 
  -2   1  13      113.78      101.53      3.19 o 
  -1   1  13       10.60        7.47      1.84 o 
   0   1  13       63.93       62.64      2.74 o 
   1   1  13        1.07        0.17      2.22 o 
   2   1  13      189.50      184.71      4.99 o 
   3   1  13      140.89      134.29      4.32 o 
   4   1  13      275.06      249.80      5.95 o 
   5   1  13       31.02       25.09      2.77 o 
   6   1  13        8.14        8.79      2.78 o 
   7   1  13        3.67        1.51      2.50 o 
   8   1  13       16.54       18.69      2.91 o 
   9   1  13       13.94       11.99      3.10 o 
  10   1  13        0.31        2.54      3.08 o 
 -14   2  13       10.21       10.78      2.49 o 
 -13   2  13       33.27       26.73      2.65 o 
 -12   2  13       16.61       12.75      2.32 o 
 -11   2  13       55.66       59.28      2.93 o 
 -10   2  13       94.96      101.06      3.38 o 
  -9   2  13      220.21      208.32      4.83 o 
  -8   2  13      360.69      342.86      8.45 o 
  -7   2  13      106.67      106.96      3.32 o 
  -6   2  13        6.75        5.57      2.32 o 
  -5   2  13       84.21       87.40      3.05 o 
  -4   2  13       43.03       40.84      3.57 o 
  -3   2  13        2.05        0.00      2.44 o 
  -2   2  13      101.79      102.42      4.31 o 
  -1   2  13        0.03        0.00      3.10 o 
   0   2  13       10.00        0.00      2.59 o 
   1   2  13        7.85        4.85      2.29 o 
   2   2  13       75.66       76.61      3.48 o 
   3   2  13       14.42       18.43      2.90 o 
   4   2  13        0.81        0.00      2.19 o 
   5   2  13      109.37      102.35      3.93 o 
   6   2  13       36.09       27.84      2.90 o 
   7   2  13        0.09        0.00      4.42 o 
   8   2  13       58.58       71.87      5.97 o 
   9   2  13       16.91       11.92      3.86 o 
 -13   3  13       15.17       22.88      3.06 o 
 -12   3  13        0.14        0.00      2.58 o 
 -11   3  13        0.70        0.79      2.46 o 
 -10   3  13       50.54       48.25      3.31 o 
  -9   3  13        9.21        9.60      2.79 o 
  -8   3  13       15.63        9.83      2.63 o 
  -7   3  13       21.11       23.66      2.87 o 
  -6   3  13        0.50        0.00      2.43 o 
  -5   3  13       31.33       39.14      3.23 o 
  -4   3  13       23.99       19.82      2.89 o 
  -3   3  13        7.16        4.70      2.61 o 
  -2   3  13       51.41       61.05      3.69 o 
  -1   3  13       21.92       21.86      3.04 o 
   0   3  13       31.15       36.67      3.91 o 
   1   3  13       22.69       19.81      3.75 o 
   2   3  13       57.44       67.55      3.89 o 
   3   3  13       15.62       17.10      3.33 o 
   4   3  13        0.00        0.00      2.40 o 
   5   3  13      102.19      107.64      4.64 o 
   6   3  13        0.01        0.95      3.71 o 
   7   3  13        5.40        2.71      3.91 o 
   8   3  13       25.79       26.34      5.33 o 
 -11   4  13        4.47        4.27      4.52 o 
 -10   4  13        0.04        0.00      2.45 o 
  -9   4  13        5.55        7.46      2.59 o 
  -8   4  13       21.60       19.43      2.91 o 
  -7   4  13        1.26        1.55      2.43 o 
  -6   4  13      135.05      136.26      4.63 o 
  -5   4  13       59.67       63.25      3.66 o 
  -4   4  13        0.06        1.16      2.54 o 
  -3   4  13        9.89        9.03      3.62 o 
  -2   4  13       38.95       35.41      3.31 o 
  -1   4  13       17.91       14.30      2.88 o 
   0   4  13      136.91      127.86      4.81 o 
   1   4  13       16.64       17.47      2.88 o 
   2   4  13        1.02        4.18      2.84 o 
   3   4  13       36.37       40.46      6.01 o 
   4   4  13        5.85        0.00      3.73 o 
   5   4  13       13.80        9.58      4.14 o 
   6   4  13       26.26       34.06      5.01 o 
  -8   5  13        0.24        0.00      3.25 o 
  -7   5  13       49.56       57.33      4.42 o 
  -6   5  13        1.88        0.00      2.89 o 
  -5   5  13       45.61       48.72      5.05 o 
  -4   5  13        9.43        3.82      3.09 o 
  -3   5  13        3.37        0.95      2.99 o 
  -2   5  13        1.86        0.00      3.95 o 
  -1   5  13        0.01        0.20      2.87 o 
   0   5  13        2.44        1.67      2.90 o 
   1   5  13        3.42        4.57      2.90 o 
   2   5  13        5.35        0.98      4.62 o 
   3   5  13        0.01        0.35      4.42 o 
 -14   0  14       21.98       18.33      3.85 o 
 -13   0  14       50.96       58.58      4.58 o 
 -12   0  14      461.02      473.82     12.60 o 
 -11   0  14      686.69      742.35     18.09 o 
 -10   0  14       52.50       56.34      5.30 o 
  -9   0  14        2.43        2.12      2.81 o 
  -8   0  14        1.55        1.06      4.47 o 
  -7   0  14        0.48        0.00      2.77 o 
  -6   0  14      212.31      195.04      9.39 o 
  -5   0  14        6.44        0.00      3.10 o 
  -4   0  14        2.92        0.00      3.78 o 
  -3   0  14        0.93        0.00      4.37 o 
  -2   0  14      398.59      381.83     11.00 o 
  -1   0  14      388.25      409.85     11.66 o 
   0   0  14      229.83      224.68      7.93 o 
   1   0  14       79.30       78.97      5.36 o 
   2   0  14       23.15       23.57      5.92 o 
   3   0  14      428.64      389.92     11.45 o 
   4   0  14        2.43        0.00      5.60 o 
   5   0  14      109.09       95.21      6.53 o 
   6   0  14       42.91       33.60      4.45 o 
   7   0  14        7.17        7.19      7.21 o 
   8   0  14       39.29       39.29      5.58 o 
   9   0  14        0.02        0.00      3.56 o 
 -14   1  14       56.82       56.76      3.32 o 
 -13   1  14      314.84      326.69      6.85 o 
 -12   1  14       31.67       38.16      2.83 o 
 -11   1  14        2.18        3.10      2.13 o 
 -10   1  14        5.50        5.06      2.07 o 
  -9   1  14        1.68        0.00      1.91 o 
  -8   1  14       30.94       33.97      3.05 o 
  -7   1  14        2.98        1.95      2.06 o 
  -6   1  14      159.09      153.69      4.24 o 
  -5   1  14        2.58        0.58      1.99 o 
  -4   1  14        0.44        0.00      1.92 o 
  -3   1  14        0.01        0.00      2.06 o 
  -2   1  14        8.71        5.49      2.40 o 
  -1   1  14       35.95       36.28      3.00 o 
   0   1  14      498.79      488.36      9.40 o 
   1   1  14      715.86      674.90     12.17 o 
   2   1  14      155.11      135.06      5.45 o 
   3   1  14        2.39        0.00      2.34 o 
   4   1  14        3.52        0.00      2.69 o 
   5   1  14       56.91       55.36      3.43 o 
   6   1  14        0.77        2.72      2.38 o 
   7   1  14       11.60       15.64      2.86 o 
   8   1  14        6.13        3.19      3.63 o 
   9   1  14        7.46        8.44      3.26 o 
 -13   2  14        6.95        5.43      2.78 o 
 -12   2  14        6.13        3.50      2.23 o 
 -11   2  14       29.08       37.63      2.83 o 
 -10   2  14        1.16        1.44      2.07 o 
  -9   2  14        8.12        3.48      1.96 o 
  -8   2  14        0.44        1.05      1.81 o 
  -7   2  14        1.95        0.00      2.46 o 
  -6   2  14       30.73       30.37      3.15 o 
  -5   2  14        2.15        0.00      2.79 o 
  -4   2  14        0.00        0.00      3.44 o 
  -3   2  14       56.83       48.47      3.65 o 
  -2   2  14       34.98       41.07      3.90 o 
  -1   2  14        2.19        0.00      2.75 o 
   0   2  14        0.37        0.00      3.42 o 
   1   2  14       13.06        9.79      2.86 o 
   2   2  14        4.98        2.98      2.72 o 
   3   2  14       69.47       74.14      4.16 o 
   4   2  14        1.60        0.00      2.50 o 
   5   2  14       13.25        9.44      2.91 o 
   6   2  14       92.59       95.85      4.98 o 
   7   2  14        4.23        0.75      3.68 o 
   8   2  14       26.56       24.72      4.76 o 
 -12   3  14       35.58       34.71      3.86 o 
 -11   3  14        8.20        9.76      2.82 o 
 -10   3  14        0.17        0.00      2.43 o 
  -9   3  14       29.01       30.34      3.39 o 
  -8   3  14       80.46       81.34      5.71 o 
  -7   3  14       33.47       37.97      4.33 o 
  -6   3  14       55.69       58.70      3.74 o 
  -5   3  14        2.49        0.00      2.58 o 
  -4   3  14      186.94      155.74      5.73 o 
  -3   3  14       94.19       89.30      4.51 o 
  -2   3  14       31.33       29.32      3.30 o 
  -1   3  14      219.90      220.80      6.31 o 
   0   3  14       20.14       22.99      4.85 o 
   1   3  14       27.85       31.53      3.38 o 
   2   3  14      186.28      180.38      6.34 o 
   3   3  14       17.73       19.87      3.10 o 
   4   3  14        0.08        0.00      2.99 o 
   5   3  14       45.31       48.58      4.97 o 
   6   3  14        0.47        0.00      3.77 o 
   7   3  14        3.85        0.00      3.87 o 
 -10   4  14       28.12       27.12      3.13 o 
  -9   4  14       18.31       16.44      2.92 o 
  -8   4  14        2.00        0.00      2.57 o 
  -7   4  14       25.47       29.88      3.24 o 
  -6   4  14        3.70        0.00      2.56 o 
  -5   4  14        0.05        0.00      2.54 o 
  -4   4  14       36.65       33.36      3.33 o 
  -3   4  14        3.06        2.93      2.95 o 
  -2   4  14       40.50       35.36      3.43 o 
  -1   4  14       42.27       41.05      3.54 o 
   0   4  14       12.19       11.13      3.33 o 
   1   4  14        0.38        0.00      2.49 o 
   2   4  14       27.61       30.02      3.30 o 
   3   4  14        8.09        0.51      3.89 o 
   4   4  14       11.71        7.47      4.19 o 
   5   4  14        0.03        3.28      4.13 o 
  -7   5  14        1.77        4.88      3.38 o 
  -6   5  14       19.84        9.62      3.46 o 
  -5   5  14        0.14        0.00      3.14 o 
  -4   5  14        5.38        5.61      5.94 o 
  -3   5  14        1.32        0.00      3.03 o 
  -2   5  14       12.58       17.72      3.50 o 
  -1   5  14        2.26        0.00      2.98 o 
   0   5  14        1.21        0.00      3.15 o 
   1   5  14        2.45        2.80      4.87 o 
   2   5  14       10.04        5.26      4.76 o 
 -13   1  15        9.58       13.58      2.61 o 
 -12   1  15       37.12       43.40      3.01 o 
 -11   1  15       18.56       22.38      2.52 o 
 -10   1  15       25.46       24.42      2.46 o 
  -9   1  15       15.74       16.62      2.47 o 
  -8   1  15       18.25       15.65      2.27 o 
  -7   1  15        0.60        3.84      2.19 o 
  -6   1  15      116.95      106.65      3.69 o 
  -5   1  15       69.69       71.27      3.33 o 
  -4   1  15      130.87      122.25      3.97 o 
  -3   1  15       37.78       35.39      4.33 o 
  -2   1  15       19.59       18.54      2.77 o 
  -1   1  15      315.43      327.13      7.19 o 
   0   1  15       31.39       40.64      3.61 o 
   1   1  15       80.51       82.53      4.80 o 
   2   1  15        2.48        1.30      2.43 o 
   3   1  15        1.86        0.00      2.40 o 
   4   1  15       22.77       21.40      2.92 o 
   5   1  15       12.72       17.85      2.83 o 
   6   1  15        0.36        1.19      2.52 o 
   7   1  15       19.58       13.55      3.31 o 
   8   1  15        4.11        8.66      4.07 o 
 -13   2  15        0.13        0.78      2.78 o 
 -12   2  15        3.12        0.00      2.70 o 
 -11   2  15       25.53       26.70      3.44 o 
 -10   2  15        0.00        0.00      2.44 o 
  -9   2  15        2.00        0.00      2.55 o 
  -8   2  15        4.93        2.88      3.65 o 
  -7   2  15        3.04        2.27      2.73 o 
  -6   2  15        5.54        1.46      2.76 o 
  -5   2  15      129.91      118.71      4.79 o 
  -4   2  15       25.59       17.97      5.21 o 
  -3   2  15       41.51       38.27      3.59 o 
  -2   2  15      238.79      248.84      9.65 o 
  -1   2  15       55.87       52.08      4.14 o 
   0   2  15        2.43        6.12      2.93 o 
   1   2  15       30.91       30.41      3.39 o 
   2   2  15        5.29        3.05      2.79 o 
   3   2  15       62.94       62.19      4.02 o 
   4   2  15       33.97       33.98      4.20 o 
   5   2  15        0.05        1.69      2.80 o 
   6   2  15        0.09        0.00      3.64 o 
   7   2  15       21.44       30.79      4.73 o 
 -11   3  15        0.00        0.00      2.70 o 
 -10   3  15        0.05        0.00      2.62 o 
  -9   3  15        4.54        0.19      2.89 o 
  -8   3  15       21.81       16.91      3.09 o 
  -7   3  15        2.72        0.00      2.66 o 
  -6   3  15        9.94        8.98      2.92 o 
  -5   3  15       41.38       35.67      5.04 o 
  -4   3  15        0.00        0.00      2.65 o 
  -3   3  15       24.81       19.65      3.17 o 
  -2   3  15       97.40       99.15      4.64 o 
  -1   3  15        4.39        2.27      2.83 o 
   0   3  15       47.51       60.76      4.09 o 
   1   3  15       19.92       20.35      3.49 o 
   2   3  15        0.10        0.65      2.80 o 
   3   3  15        9.35        8.68      3.09 o 
   4   3  15        2.98        3.12      2.88 o 
   5   3  15        4.63       10.47      4.32 o 
   6   3  15       11.75        9.69      4.97 o 
  -9   4  15       16.84       18.48      3.21 o 
  -8   4  15       14.43       22.18      3.30 o 
  -7   4  15        2.59        0.00      2.77 o 
  -6   4  15       42.27       46.25      4.73 o 
  -5   4  15        1.94        1.48      2.80 o 
  -4   4  15       20.61       18.61      3.22 o 
  -3   4  15       48.37       51.48      3.82 o 
  -2   4  15        1.21        0.00      2.69 o 
  -1   4  15       24.36       25.62      3.44 o 
   0   4  15        3.30        3.07      3.01 o 
   1   4  15        5.36        6.08      2.98 o 
   2   4  15       16.99       21.73      4.50 o 
   3   4  15       40.19       49.51      5.31 o 
   4   4  15        1.02        0.00      4.16 o 
  -4   5  15       25.31       20.26      3.83 o 
  -3   5  15       35.41       32.77      4.19 o 
  -2   5  15        0.09        0.00      3.15 o 
 -13   0  16      219.48      221.98      7.87 o 
 -12   0  16       13.78       21.25      3.91 o 
 -11   0  16       37.09       43.42      7.18 o 
 -10   0  16        2.43        4.63      4.74 o 
  -9   0  16       14.60       13.42      3.46 o 
  -8   0  16       27.74       33.85      3.94 o 
  -7   0  16       56.39       50.91      7.75 o 
  -6   0  16      387.22      343.59     10.13 o 
  -5   0  16        7.16        7.06      3.64 o 
  -4   0  16       42.84       50.49      6.10 o 
  -3   0  16       49.80       46.20      4.77 o 
  -2   0  16       66.77       62.19      5.72 o 
  -1   0  16       67.97       68.82      5.55 o 
   0   0  16      749.13      773.78     19.69 o 
   1   0  16      299.65      302.78     10.00 o 
   2   0  16       21.03       21.16      4.10 o 
   3   0  16       60.82       63.01      5.36 o 
   4   0  16        0.70        5.52      3.80 o 
   5   0  16        4.35        1.49      5.83 o 
   6   0  16        4.32        1.73      3.87 o 
   7   0  16       24.40       28.53      4.93 o 
 -13   1  16      156.99      166.35      5.43 o 
 -12   1  16       40.94       46.05      3.14 o 
 -11   1  16        2.83        4.34      2.73 o 
 -10   1  16       18.02       17.98      2.50 o 
  -9   1  16       16.56       12.02      2.33 o 
  -8   1  16        1.26        0.00      1.93 o 
  -7   1  16        3.86        0.89      2.28 o 
  -6   1  16       15.59       12.42      2.63 o 
  -5   1  16       62.63       62.56      3.76 o 
  -4   1  16       88.50       83.93      5.46 o 
  -3   1  16        4.92        3.92      2.98 o 
  -2   1  16      122.61      126.47      5.05 o 
  -1   1  16      342.00      327.38      8.12 o 
   0   1  16      101.04      106.07      4.90 o 
   1   1  16       56.24       69.48      4.26 o 
   2   1  16       23.54       24.35      3.71 o 
   3   1  16       10.25        5.78      2.88 o 
   4   1  16        0.07        0.00      2.76 o 
   5   1  16        0.07        0.82      2.83 o 
   6   1  16        0.09        1.17      3.86 o 
   7   1  16        3.22        5.03      3.77 o 
 -12   2  16        0.01        0.00      2.80 o 
 -11   2  16        5.50        6.13      2.87 o 
 -10   2  16        1.49        0.00      3.16 o 
  -9   2  16        5.45        0.00      4.10 o 
  -8   2  16       31.10       22.12      3.56 o 
  -7   2  16       73.11       73.44      4.24 o 
  -6   2  16       19.59       13.15      3.24 o 
  -5   2  16      113.81      106.03      4.76 o 
  -4   2  16        9.80        5.70      3.05 o 
  -3   2  16      243.38      257.77      8.96 o 
  -2   2  16        8.89        8.54      3.24 o 
  -1   2  16      533.98      520.06     11.27 o 
   0   2  16       53.24       57.42      4.17 o 
   1   2  16        3.90        0.00      3.13 o 
   2   2  16        9.79        1.16      2.86 o 
   3   2  16        0.87        0.00      2.76 o 
   4   2  16        1.52        5.72      3.00 o 
   5   2  16       56.64       68.10      4.41 o 
   6   2  16       69.58       71.45      5.83 o 
 -10   3  16        2.19        0.00      2.84 o 
  -9   3  16        1.79        0.00      3.00 o 
  -8   3  16       12.72       13.94      3.24 o 
  -7   3  16        0.89        0.00      2.82 o 
  -6   3  16        1.07        0.00      2.77 o 
  -5   3  16      113.39      127.55      5.16 o 
  -4   3  16       78.23       87.36      4.78 o 
  -3   3  16       17.37       20.69      3.47 o 
  -2   3  16       42.66       55.14      6.72 o 
  -1   3  16       14.53       21.26      4.91 o 
   0   3  16       36.25       45.32      3.87 o 
   1   3  16        0.48        4.45      4.16 o 
   2   3  16       10.41       18.70      3.40 o 
   3   3  16        8.63        6.01      3.21 o 
   4   3  16       34.42       30.85      4.94 o 
  -8   4  16        2.33        5.05      5.12 o 
  -7   4  16        1.14        0.00      2.86 o 
  -6   4  16       20.86       23.24      3.97 o 
  -5   4  16       11.59       13.18      3.23 o 
  -4   4  16        0.56        0.00      2.87 o 
  -3   4  16        3.40        0.00      2.98 o 
  -2   4  16        2.66        2.81      3.00 o 
  -1   4  16        0.96        0.00      2.90 o 
   0   4  16       11.70        9.25      4.19 o 
   1   4  16        4.15        1.80      3.17 o 
   2   4  16        7.83        7.34      4.93 o 
 -12   1  17       16.10       13.51      3.21 o 
 -11   1  17        3.12        0.73      3.30 o 
 -10   1  17        5.99        6.20      2.91 o 
  -9   1  17        0.05        0.00      2.84 o 
  -8   1  17       34.21       32.49      6.12 o 
  -7   1  17       48.84       41.40      4.14 o 
  -6   1  17       20.60       17.59      3.30 o 
  -5   1  17        1.74        0.00      2.79 o 
  -4   1  17       76.60       70.57      4.85 o 
  -3   1  17      214.38      227.63      7.56 o 
  -2   1  17      127.63      116.49      4.97 o 
  -1   1  17        1.35        5.24      3.05 o 
   0   1  17       39.56       38.59      3.80 o 
   1   1  17        0.74        2.83      2.86 o 
   2   1  17       18.32       18.92      3.78 o 
   3   1  17        0.01        0.00      2.85 o 
   4   1  17        7.18       14.32      4.63 o 
   5   1  17        0.74        2.06      3.14 o 
 -11   2  17        0.81        0.00      2.92 o 
 -10   2  17        0.60        0.00      2.78 o 
  -9   2  17        9.63        5.74      2.99 o 
  -8   2  17        2.85        2.55      3.30 o 
  -7   2  17        7.14        0.00      2.94 o 
  -6   2  17       16.75       14.93      4.64 o 
  -5   2  17       32.69       28.82      3.71 o 
  -4   2  17       69.02       72.65      5.46 o 
  -3   2  17        9.81        9.53      3.29 o 
  -2   2  17      221.21      220.17      9.37 o 
  -1   2  17       57.85       64.28      4.40 o 
   0   2  17       16.33       23.55      3.44 o 
   1   2  17        0.29        0.94      2.96 o 
   2   2  17        5.11        0.76      2.96 o 
   3   2  17       16.51       17.27      3.43 o 
   4   2  17        0.52        0.00      3.15 o 
  -9   3  17        5.79        4.49      3.38 o 
  -8   3  17       13.95        5.38      3.21 o 
  -7   3  17        5.10        5.87      4.30 o 
  -6   3  17       68.86       79.77      4.66 o 
  -5   3  17        2.03        4.43      3.16 o 
  -4   3  17      267.50      266.99      7.44 o 
  -3   3  17        0.01        0.00      2.98 o 
  -2   3  17        5.30        3.95      3.07 o 
  -1   3  17       35.52       33.48      3.83 o 
   0   3  17        5.91        8.21      3.29 o 
   1   3  17        0.97        0.00      3.18 o 
   2   3  17        9.49       10.64      4.53 o 
   3   3  17       11.62       12.36      3.51 o 
  -5   4  17        8.08        4.07      3.26 o 
  -4   4  17        0.98        0.08      3.13 o 
  -3   4  17        7.77        6.08      3.26 o 
  -2   4  17        6.59       10.24      3.45 o 
  -1   4  17        2.66        1.02      3.26 o 
 -11   0  18        0.00        0.50      3.62 o 
 -10   0  18       21.79       20.46      4.93 o 
  -9   0  18        0.12        0.00      3.43 o 
  -8   0  18      112.28       98.44      5.68 o 
  -7   0  18       86.22       90.91      8.32 o 
  -6   0  18       23.65       18.02      3.88 o 
  -5   0  18        2.33        0.00      4.17 o 
  -4   0  18        0.05        0.00      4.44 o 
  -3   0  18        2.23        2.18      4.63 o 
  -2   0  18       38.16       45.27      6.16 o 
  -1   0  18        3.71        0.00      4.75 o 
   0   0  18        9.67        5.52      4.93 o 
   1   0  18       92.87       90.86     12.75 o 
   2   0  18        9.85       13.50      4.97 o 
   3   0  18        2.08        0.94      4.60 o 
   4   0  18       16.52       13.88      5.47 o 
 -10   1  18        2.18        0.86      2.94 o 
  -9   1  18       15.32       10.06      3.17 o 
  -8   1  18        0.42        0.00      2.85 o 
  -7   1  18       13.44       11.55      3.70 o 
  -6   1  18       43.51       46.20      4.17 o 
  -5   1  18        7.66        1.01      3.13 o 
  -4   1  18        1.50        0.53      3.09 o 
  -3   1  18       17.15       14.76      3.35 o 
  -2   1  18        2.19        0.20      3.04 o 
  -1   1  18        5.22        7.02      3.19 o 
   0   1  18        9.70        6.91      3.27 o 
   1   1  18        1.92        3.73      3.11 o 
   2   1  18        5.29        6.41      3.39 o 
   3   1  18        6.10        4.27      3.38 o 
   4   1  18       11.28       12.37      3.50 o 
  -9   2  18       11.01        1.52      3.29 o 
  -8   2  18        0.09        0.00      3.30 o 
  -7   2  18       33.37       32.13      3.84 o 
  -6   2  18       10.40        5.39      4.00 o 
  -5   2  18       93.62       94.17      5.60 o 
  -4   2  18       67.49       77.97      4.72 o 
  -3   2  18      101.21      115.64      5.38 o 
  -2   2  18       28.40       27.85      3.79 o 
  -1   2  18        2.91        2.82      3.23 o 
   0   2  18        1.51        0.00      2.97 o 
   1   2  18       35.73       38.29      4.11 o 
   2   2  18        0.07        0.00      3.10 o 
   3   2  18        2.16        3.84      3.31 o 
  -7   3  18       11.42        7.14      3.41 o 
  -6   3  18       25.52       33.10      3.96 o 
  -5   3  18       18.49       20.89      3.68 o 
  -4   3  18       69.50       71.89      5.46 o 
  -3   3  18       13.80       11.25      3.54 o 
  -2   3  18       12.91       15.43      3.59 o 
  -1   3  18       21.38       20.79      3.76 o 
   0   3  18       24.33       22.46      3.79 o 
  -9   1  19        3.26        0.15      3.07 o 
  -8   1  19        7.26        9.38      3.27 o 
  -7   1  19        2.19        2.81      3.62 o 
  -6   1  19       33.47       30.51      3.88 o 
  -5   1  19        1.26        2.06      4.34 o 
  -4   1  19       12.78       12.39      3.42 o 
  -3   1  19        5.22        3.48      3.34 o 
  -2   1  19        3.14        2.61      3.56 o 
  -1   1  19       61.63       58.43      4.49 o 
   0   1  19        0.74        0.00      3.11 o 
   1   1  19        0.02        0.00      3.43 o 
   2   1  19        3.04        0.00      3.23 o 
  -7   2  19        9.90       10.78      4.07 o 
  -6   2  19        7.16        1.78      3.42 o 
  -5   2  19       65.14       76.57      5.73 o 
  -4   2  19        0.23        0.15      3.33 o 
  -3   2  19       63.41       70.08      4.76 o 
  -2   2  19        5.04        8.48      3.45 o 
  -1   2  19       10.30       12.09      3.66 o 
   0   2  19        0.41        0.00      3.28 o 
  -7   0  20       95.59       99.32     10.03 o 
  -6   0  20        1.10        0.00      4.48 o 
  -5   0  20        1.09        0.00      5.25 o 
  -4   0  20       70.27       59.95      7.20 o 
  -3   0  20       30.20       27.10      6.34 o 
  -2   0  20        8.55        4.53      5.56 o 
  -1   0  20        0.19        0.00     10.46 o 
  -6   1  20        2.42       10.80      4.00 o 
  -5   1  20       17.22       14.07      4.17 o 
  -4   1  20        7.07        6.52      3.88 o 
  -3   1  20        1.17        3.48      3.75 o 
  -2   1  20        5.78       10.97      3.86 o 
                                                 
